# Supplementary material for: Highly efficient synthesis and stereoselective migration reactions of chiral five-membered aza-spiroindolenines: scope and mechanistic understanding
Source: Chem Sci. 2016 Mar 29;7(7):4453–9. doi: 10.1039/c6sc00176a (PMC6014299; doi:10.1039/c6sc00176a)
Supplement: SC-007-C6SC00176A-s002 [file SC-007-C6SC00176A-s002.cif]

# Electronic Supplementary Material (ESI) for Chemical Science.
# This journal is © The Royal Society of Chemistry 2016

####################################################################### 
# 
# This file contains crystal structure data downloaded from the 
# Cambridge Structural Database (CSD) hosted by the Cambridge 
# Crystallographic Data Centre (CCDC).
# 
# Full information about CCDC data access policies and citation 
# guidelines are available at http://www.ccdc.cam.ac.uk/access/V1 
# 
# Audit and citation data items may have been added by the CCDC. 
# Please retain this information to preserve the provenance of 
# this file and to allow appropriate attribution of the data. 
# 
#######################################################################

data_cd211173
_database_code_depnum_ccdc_archive 'CCDC 1018536'
_audit_update_record             
;
2014-08-08 deposited with the CCDC.
2016-03-29 downloaded from the CCDC.
;

_audit_creation_method           SHELXL-97
_chemical_name_systematic        
; 
 ? 
;
_chemical_name_common            ?
_chemical_melting_point          ?
_chemical_formula_moiety         ?
_chemical_formula_sum            'C26 H24 N2 O2 S'
_chemical_formula_weight         428.53

loop_
_atom_type_symbol
_atom_type_description
_atom_type_scat_dispersion_real
_atom_type_scat_dispersion_imag
_atom_type_scat_source
C C 0.0033 0.0016 'International Tables Vol C Tables 4.2.6.8 and 6.1.1.4'
H H 0.0000 0.0000 'International Tables Vol C Tables 4.2.6.8 and 6.1.1.4'
N N 0.0061 0.0033 'International Tables Vol C Tables 4.2.6.8 and 6.1.1.4'
O O 0.0106 0.0060 'International Tables Vol C Tables 4.2.6.8 and 6.1.1.4'
S S 0.1246 0.1234 'International Tables Vol C Tables 4.2.6.8 and 6.1.1.4'

_symmetry_cell_setting           Orthorhombic
_symmetry_space_group_name_H-M   P2(1)2(1)2(1)

loop_
_symmetry_equiv_pos_as_xyz
'x, y, z'
'-x+1/2, -y, z+1/2'
'-x, y+1/2, -z+1/2'
'x+1/2, -y+1/2, -z'

_cell_length_a                   10.3771(7)
_cell_length_b                   13.7178(9)
_cell_length_c                   15.7246(10)
_cell_angle_alpha                90.00
_cell_angle_beta                 90.00
_cell_angle_gamma                90.00
_cell_volume                     2238.4(3)
_cell_formula_units_Z            4
_cell_measurement_temperature    293(2)
_cell_measurement_reflns_used    5775
_cell_measurement_theta_min      4.703
_cell_measurement_theta_max      52.934

_exptl_crystal_description       prismatic
_exptl_crystal_colour            colorless
_exptl_crystal_size_max          0.369
_exptl_crystal_size_mid          0.311
_exptl_crystal_size_min          0.257
_exptl_crystal_density_meas      ?
_exptl_crystal_density_diffrn    1.272
_exptl_crystal_density_method    'not measured'
_exptl_crystal_F_000             904
_exptl_absorpt_coefficient_mu    0.170
_exptl_absorpt_correction_type   empirical
_exptl_absorpt_correction_T_min  0.79637
_exptl_absorpt_correction_T_max  1.00000
_exptl_absorpt_process_details   sadabs

_exptl_special_details           
; 
 ? 
;

_diffrn_ambient_temperature      293(2)
_diffrn_radiation_wavelength     0.71073
_diffrn_radiation_type           MoK\a
_diffrn_radiation_source         'fine-focus sealed tube'
_diffrn_radiation_monochromator  graphite
_diffrn_measurement_device_type  'CCD area detector'
_diffrn_measurement_method       'phi and omega scans'
_diffrn_detector_area_resol_mean ?
_diffrn_standards_number         ?
_diffrn_standards_interval_count ?
_diffrn_standards_interval_time  ?
_diffrn_standards_decay_%        ?
_diffrn_reflns_number            12247
_diffrn_reflns_av_R_equivalents  0.0248
_diffrn_reflns_av_sigmaI/netI    0.0268
_diffrn_reflns_limit_h_min       -12
_diffrn_reflns_limit_h_max       12
_diffrn_reflns_limit_k_min       -16
_diffrn_reflns_limit_k_max       16
_diffrn_reflns_limit_l_min       -14
_diffrn_reflns_limit_l_max       19
_diffrn_reflns_theta_min         1.97
_diffrn_reflns_theta_max         26.00
_reflns_number_total             4376
_reflns_number_gt                4144
_reflns_threshold_expression     >2sigma(I)

_computing_data_collection       'Bruker SMART'
_computing_cell_refinement       'Bruker SMART'
_computing_data_reduction        'Bruker SHELXTL'
_computing_structure_solution    'SHELXS-97 (Sheldrick, 1990)'
_computing_structure_refinement  'SHELXL-97 (Sheldrick, 1997)'
_computing_molecular_graphics    'Bruker SHELXTL'
_computing_publication_material  'Bruker SHELXTL'

_refine_special_details          
; 
 Refinement of F^2^ against ALL reflections.  The weighted R-factor wR and 
 goodness of fit S are based on F^2^, conventional R-factors R are based 
 on F, with F set to zero for negative F^2^. The threshold expression of 
 F^2^ > 2sigma(F^2^) is used only for calculating R-factors(gt) etc. and is 
 not relevant to the choice of reflections for refinement.  R-factors based 
 on F^2^ are statistically about twice as large as those based on F, and R- 
 factors based on ALL data will be even larger. 
;

_refine_ls_structure_factor_coef Fsqd
_refine_ls_matrix_type           full
_refine_ls_weighting_scheme      calc
_refine_ls_weighting_details     
'calc w=1/[\s^2^(Fo^2^)+(0.0613P)^2^+0.1930P] where P=(Fo^2^+2Fc^2^)/3'
_atom_sites_solution_primary     direct
_atom_sites_solution_secondary   difmap
_atom_sites_solution_hydrogens   geom
_refine_ls_hydrogen_treatment    constr
_refine_ls_extinction_method     none
_refine_ls_extinction_coef       ?
_refine_ls_abs_structure_details 'Flack H D (1983), Acta Cryst. A39, 876-881'
_refine_ls_abs_structure_Flack   0.02(6)
_chemical_absolute_configuration ad
_refine_ls_number_reflns         4376
_refine_ls_number_parameters     281
_refine_ls_number_restraints     23
_refine_ls_R_factor_all          0.0390
_refine_ls_R_factor_gt           0.0369
_refine_ls_wR_factor_ref         0.0970
_refine_ls_wR_factor_gt          0.0955
_refine_ls_goodness_of_fit_ref   1.051
_refine_ls_restrained_S_all      1.074
_refine_ls_shift/su_max          0.001
_refine_ls_shift/su_mean         0.000

loop_
_atom_site_label
_atom_site_type_symbol
_atom_site_fract_x
_atom_site_fract_y
_atom_site_fract_z
_atom_site_U_iso_or_equiv
_atom_site_adp_type
_atom_site_occupancy
_atom_site_symmetry_multiplicity
_atom_site_calc_flag
_atom_site_refinement_flags
_atom_site_disorder_assembly
_atom_site_disorder_group
S1 S 0.14855(4) 0.83735(3) 0.88991(3) 0.04045(13) Uani 1 1 d . . .
N1 N 0.60183(19) 0.68972(13) 0.67978(11) 0.0555(5) Uani 1 1 d . . .
N2 N 0.23856(16) 0.75473(11) 0.84576(10) 0.0400(4) Uani 1 1 d . . .
O1 O 0.10701(14) 0.90019(11) 0.82297(9) 0.0551(4) Uani 1 1 d . . .
O2 O 0.05654(14) 0.78739(12) 0.94162(10) 0.0568(4) Uani 1 1 d . . .
C1 C 0.42448(17) 0.70689(12) 0.77257(10) 0.0358(4) Uani 1 1 d . . .
C2 C 0.29697(17) 0.76490(12) 0.76135(10) 0.0343(4) Uani 1 1 d . . .
H2 H 0.3164 0.8336 0.7503 0.041 Uiso 1 1 calc R . .
C3 C 0.29361(19) 0.67505(13) 0.89608(11) 0.0415(4) Uani 1 1 d . . .
H3A H 0.2267 0.6319 0.9170 0.050 Uiso 1 1 calc R . .
H3B H 0.3425 0.7000 0.9439 0.050 Uiso 1 1 calc R . .
C4 C 0.38092(18) 0.62275(12) 0.83309(11) 0.0384(4) Uani 1 1 d . . .
H4 H 0.3287 0.5766 0.8003 0.046 Uiso 1 1 calc R . .
C5 C 0.4890(2) 0.56897(14) 0.87251(13) 0.0484(5) Uani 1 1 d . . .
H5 H 0.5319 0.5990 0.9173 0.058 Uiso 1 1 calc R . .
C6 C 0.5290(3) 0.48327(18) 0.84966(19) 0.0789(8) Uani 1 1 d . . .
H6A H 0.4887 0.4507 0.8051 0.095 Uiso 1 1 calc R . .
H6B H 0.5979 0.4544 0.8778 0.095 Uiso 1 1 calc R . .
C7 C 0.4860(2) 0.66484(15) 0.69341(12) 0.0473(5) Uani 1 1 d . . .
H7 H 0.4416 0.6233 0.6570 0.057 Uiso 1 1 calc R . .
C8 C 0.6362(2) 0.75647(14) 0.74531(13) 0.0455(4) Uani 1 1 d . . .
C9 C 0.53557(17) 0.76908(12) 0.80318(11) 0.0365(4) Uani 1 1 d . . .
C10 C 0.55025(17) 0.83352(13) 0.86986(11) 0.0402(4) Uani 1 1 d . . .
H10 H 0.4844 0.8427 0.9092 0.048 Uiso 1 1 calc R . .
C11 C 0.6653(2) 0.88427(14) 0.87691(15) 0.0505(5) Uani 1 1 d . . .
H11 H 0.6756 0.9289 0.9209 0.061 Uiso 1 1 calc R . .
C12 C 0.7650(2) 0.86998(17) 0.81989(17) 0.0604(6) Uani 1 1 d . . .
H12 H 0.8416 0.9044 0.8263 0.072 Uiso 1 1 calc R . .
C13 C 0.7513(2) 0.80478(17) 0.75335(16) 0.0598(6) Uani 1 1 d . . .
H13 H 0.8182 0.7940 0.7152 0.072 Uiso 1 1 calc R . .
C14 C 0.2115(2) 0.72513(13) 0.69110(12) 0.0420(4) Uani 1 1 d . . .
C15 C 0.2422(3) 0.74508(16) 0.60709(14) 0.0622(6) Uani 1 1 d U . .
H15 H 0.3118 0.7852 0.5944 0.075 Uiso 1 1 calc R . .
C16 C 0.1691(4) 0.7051(2) 0.54198(17) 0.0939(11) Uani 1 1 d U . .
H16 H 0.1896 0.7185 0.4856 0.113 Uiso 1 1 calc R . .
C17 C 0.0663(4) 0.6456(3) 0.5606(3) 0.1111(13) Uani 1 1 d U . .
H17 H 0.0188 0.6177 0.5168 0.133 Uiso 1 1 calc R . .
C18 C 0.0338(4) 0.6274(2) 0.6430(3) 0.1022(11) Uani 1 1 d U . .
H18 H -0.0370 0.5884 0.6554 0.123 Uiso 1 1 calc R . .
C19 C 0.1062(2) 0.66707(18) 0.70809(17) 0.0668(6) Uani 1 1 d . . .
H19 H 0.0836 0.6544 0.7642 0.080 Uiso 1 1 calc R . .
C20 C 0.24871(17) 0.90391(12) 0.95916(11) 0.0362(4) Uani 1 1 d . . .
C21 C 0.2819(2) 0.86479(13) 1.03746(11) 0.0418(4) Uani 1 1 d . . .
H21 H 0.2467 0.8059 1.0552 0.050 Uiso 1 1 calc R . .
C22 C 0.3675(2) 0.91401(15) 1.08870(12) 0.0474(5) Uani 1 1 d . . .
H22 H 0.3913 0.8870 1.1406 0.057 Uiso 1 1 calc R . .
C23 C 0.4191(2) 1.00289(14) 1.06459(13) 0.0463(4) Uani 1 1 d . . .
C24 C 0.3825(2) 1.04124(14) 0.98681(12) 0.0477(5) Uani 1 1 d . . .
H24 H 0.4157 1.1012 0.9699 0.057 Uiso 1 1 calc R . .
C25 C 0.2982(2) 0.99300(13) 0.93369(12) 0.0437(4) Uani 1 1 d . . .
H25 H 0.2750 1.0198 0.8816 0.052 Uiso 1 1 calc R . .
C26 C 0.5133(3) 1.05650(19) 1.12047(17) 0.0652(6) Uani 1 1 d . . .
H26A H 0.4689 1.1066 1.1514 0.098 Uiso 1 1 calc R . .
H26B H 0.5792 1.0854 1.0859 0.098 Uiso 1 1 calc R . .
H26C H 0.5519 1.0116 1.1598 0.098 Uiso 1 1 calc R . .

loop_
_atom_site_aniso_label
_atom_site_aniso_U_11
_atom_site_aniso_U_22
_atom_site_aniso_U_33
_atom_site_aniso_U_23
_atom_site_aniso_U_13
_atom_site_aniso_U_12
S1 0.0317(2) 0.0497(2) 0.0400(2) -0.00533(19) 0.00067(18) 0.0035(2)
N1 0.0547(11) 0.0623(11) 0.0496(9) -0.0085(8) 0.0165(8) 0.0034(9)
N2 0.0413(9) 0.0443(8) 0.0345(8) 0.0013(6) 0.0032(6) 0.0045(7)
O1 0.0503(9) 0.0620(8) 0.0530(8) -0.0052(7) -0.0115(7) 0.0173(7)
O2 0.0393(8) 0.0722(9) 0.0588(8) -0.0113(8) 0.0124(7) -0.0110(7)
C1 0.0360(9) 0.0384(8) 0.0330(8) -0.0053(7) 0.0005(7) -0.0020(7)
C2 0.0373(9) 0.0338(8) 0.0317(8) -0.0005(6) 0.0010(7) -0.0035(7)
C3 0.0458(10) 0.0401(9) 0.0385(9) 0.0041(8) 0.0028(8) 0.0001(8)
C4 0.0422(11) 0.0339(8) 0.0390(9) -0.0023(7) -0.0017(8) -0.0048(7)
C5 0.0540(12) 0.0400(9) 0.0512(12) -0.0018(8) -0.0071(9) 0.0029(9)
C6 0.091(2) 0.0576(14) 0.0878(18) -0.0108(13) -0.0158(16) 0.0248(14)
C7 0.0552(12) 0.0476(10) 0.0392(10) -0.0084(8) 0.0054(8) 0.0022(10)
C8 0.0399(10) 0.0483(10) 0.0483(10) 0.0026(8) 0.0082(9) 0.0018(9)
C9 0.0332(9) 0.0367(8) 0.0394(9) 0.0013(7) 0.0012(7) -0.0001(7)
C10 0.0361(9) 0.0394(9) 0.0452(9) -0.0017(8) -0.0039(7) 0.0012(8)
C11 0.0451(11) 0.0446(9) 0.0618(13) 0.0024(9) -0.0137(10) -0.0059(8)
C12 0.0369(11) 0.0624(13) 0.0818(16) 0.0146(12) -0.0049(11) -0.0122(9)
C13 0.0398(11) 0.0683(13) 0.0712(14) 0.0070(12) 0.0149(11) -0.0032(10)
C14 0.0498(11) 0.0369(8) 0.0392(10) 0.0004(7) -0.0115(8) -0.0012(8)
C15 0.0863(17) 0.0603(13) 0.0399(11) -0.0023(10) -0.0111(12) 0.0067(12)
C16 0.142(3) 0.0904(19) 0.0491(14) -0.0143(14) -0.0344(17) 0.027(2)
C17 0.146(3) 0.088(2) 0.100(2) -0.0311(19) -0.077(2) 0.002(2)
C18 0.099(2) 0.0770(18) 0.131(3) -0.0033(19) -0.061(2) -0.0280(17)
C19 0.0590(14) 0.0648(14) 0.0766(15) 0.0054(13) -0.0252(12) -0.0211(12)
C20 0.0342(9) 0.0387(9) 0.0357(8) -0.0033(7) 0.0051(7) 0.0030(7)
C21 0.0461(10) 0.0408(9) 0.0385(9) 0.0032(7) 0.0054(8) -0.0017(8)
C22 0.0523(12) 0.0505(10) 0.0394(10) 0.0036(8) -0.0021(9) 0.0051(9)
C23 0.0450(11) 0.0486(10) 0.0455(10) -0.0104(9) 0.0029(9) 0.0013(9)
C24 0.0542(13) 0.0419(9) 0.0471(10) -0.0007(8) 0.0086(9) -0.0058(9)
C25 0.0515(11) 0.0422(9) 0.0374(9) 0.0028(8) 0.0056(8) 0.0041(8)
C26 0.0650(15) 0.0662(14) 0.0644(14) -0.0127(12) -0.0083(12) -0.0102(11)

_geom_special_details            
; 
 All esds (except the esd in the dihedral angle between two l.s. planes) 
 are estimated using the full covariance matrix.  The cell esds are taken 
 into account individually in the estimation of esds in distances, angles 
 and torsion angles; correlations between esds in cell parameters are only 
 used when they are defined by crystal symmetry.  An approximate (isotropic) 
 treatment of cell esds is used for estimating esds involving l.s. planes. 
;

loop_
_geom_bond_atom_site_label_1
_geom_bond_atom_site_label_2
_geom_bond_distance
_geom_bond_site_symmetry_2
_geom_bond_publ_flag
S1 O1 1.4272(15) . ?
S1 O2 1.4292(15) . ?
S1 N2 1.6244(15) . ?
S1 C20 1.7607(18) . ?
N1 C7 1.268(3) . ?
N1 C8 1.424(3) . ?
N2 C3 1.465(2) . ?
N2 C2 1.466(2) . ?
C1 C9 1.513(2) . ?
C1 C7 1.513(2) . ?
C1 C2 1.554(2) . ?
C1 C4 1.563(2) . ?
C2 C14 1.518(2) . ?
C2 H2 0.9800 . ?
C3 C4 1.522(2) . ?
C3 H3A 0.9700 . ?
C3 H3B 0.9700 . ?
C4 C5 1.479(3) . ?
C4 H4 0.9800 . ?
C5 C6 1.297(3) . ?
C5 H5 0.9300 . ?
C6 H6A 0.9300 . ?
C6 H6B 0.9300 . ?
C7 H7 0.9300 . ?
C8 C13 1.371(3) . ?
C8 C9 1.396(3) . ?
C9 C10 1.380(2) . ?
C10 C11 1.386(3) . ?
C10 H10 0.9300 . ?
C11 C12 1.383(3) . ?
C11 H11 0.9300 . ?
C12 C13 1.384(3) . ?
C12 H12 0.9300 . ?
C13 H13 0.9300 . ?
C14 C19 1.378(3) . ?
C14 C15 1.386(3) . ?
C15 C16 1.388(4) . ?
C15 H15 0.9300 . ?
C16 C17 1.374(5) . ?
C16 H16 0.9300 . ?
C17 C18 1.361(6) . ?
C17 H17 0.9300 . ?
C18 C19 1.381(4) . ?
C18 H18 0.9300 . ?
C19 H19 0.9300 . ?
C20 C25 1.385(3) . ?
C20 C21 1.387(3) . ?
C21 C22 1.377(3) . ?
C21 H21 0.9300 . ?
C22 C23 1.384(3) . ?
C22 H22 0.9300 . ?
C23 C24 1.385(3) . ?
C23 C26 1.506(3) . ?
C24 C25 1.379(3) . ?
C24 H24 0.9300 . ?
C25 H25 0.9300 . ?
C26 H26A 0.9600 . ?
C26 H26B 0.9600 . ?
C26 H26C 0.9600 . ?

loop_
_geom_angle_atom_site_label_1
_geom_angle_atom_site_label_2
_geom_angle_atom_site_label_3
_geom_angle
_geom_angle_site_symmetry_1
_geom_angle_site_symmetry_3
_geom_angle_publ_flag
O1 S1 O2 120.50(10) . . ?
O1 S1 N2 106.25(8) . . ?
O2 S1 N2 107.03(9) . . ?
O1 S1 C20 108.74(9) . . ?
O2 S1 C20 106.92(9) . . ?
N2 S1 C20 106.66(9) . . ?
C7 N1 C8 106.75(17) . . ?
C3 N2 C2 113.50(14) . . ?
C3 N2 S1 120.92(12) . . ?
C2 N2 S1 123.94(12) . . ?
C9 C1 C7 98.93(15) . . ?
C9 C1 C2 113.34(13) . . ?
C7 C1 C2 117.45(15) . . ?
C9 C1 C4 116.31(14) . . ?
C7 C1 C4 109.96(14) . . ?
C2 C1 C4 101.60(13) . . ?
N2 C2 C14 112.53(15) . . ?
N2 C2 C1 101.57(13) . . ?
C14 C2 C1 113.33(14) . . ?
N2 C2 H2 109.7 . . ?
C14 C2 H2 109.7 . . ?
C1 C2 H2 109.7 . . ?
N2 C3 C4 103.43(13) . . ?
N2 C3 H3A 111.1 . . ?
C4 C3 H3A 111.1 . . ?
N2 C3 H3B 111.1 . . ?
C4 C3 H3B 111.1 . . ?
H3A C3 H3B 109.0 . . ?
C5 C4 C3 114.45(16) . . ?
C5 C4 C1 113.84(15) . . ?
C3 C4 C1 102.73(13) . . ?
C5 C4 H4 108.5 . . ?
C3 C4 H4 108.5 . . ?
C1 C4 H4 108.5 . . ?
C6 C5 C4 125.3(2) . . ?
C6 C5 H5 117.3 . . ?
C4 C5 H5 117.3 . . ?
C5 C6 H6A 120.0 . . ?
C5 C6 H6B 120.0 . . ?
H6A C6 H6B 120.0 . . ?
N1 C7 C1 115.88(18) . . ?
N1 C7 H7 122.1 . . ?
C1 C7 H7 122.1 . . ?
C13 C8 C9 122.10(19) . . ?
C13 C8 N1 126.56(19) . . ?
C9 C8 N1 111.34(17) . . ?
C10 C9 C8 119.47(17) . . ?
C10 C9 C1 133.41(16) . . ?
C8 C9 C1 107.03(15) . . ?
C9 C10 C11 118.53(18) . . ?
C9 C10 H10 120.7 . . ?
C11 C10 H10 120.7 . . ?
C12 C11 C10 121.4(2) . . ?
C12 C11 H11 119.3 . . ?
C10 C11 H11 119.3 . . ?
C11 C12 C13 120.3(2) . . ?
C11 C12 H12 119.8 . . ?
C13 C12 H12 119.8 . . ?
C8 C13 C12 118.1(2) . . ?
C8 C13 H13 120.9 . . ?
C12 C13 H13 120.9 . . ?
C19 C14 C15 118.8(2) . . ?
C19 C14 C2 121.98(18) . . ?
C15 C14 C2 119.22(19) . . ?
C14 C15 C16 119.9(3) . . ?
C14 C15 H15 120.0 . . ?
C16 C15 H15 120.0 . . ?
C17 C16 C15 120.1(3) . . ?
C17 C16 H16 119.9 . . ?
C15 C16 H16 119.9 . . ?
C18 C17 C16 120.3(3) . . ?
C18 C17 H17 119.9 . . ?
C16 C17 H17 119.9 . . ?
C17 C18 C19 119.9(3) . . ?
C17 C18 H18 120.1 . . ?
C19 C18 H18 120.1 . . ?
C14 C19 C18 121.0(3) . . ?
C14 C19 H19 119.5 . . ?
C18 C19 H19 119.5 . . ?
C25 C20 C21 120.41(17) . . ?
C25 C20 S1 119.85(14) . . ?
C21 C20 S1 119.68(14) . . ?
C22 C21 C20 119.36(17) . . ?
C22 C21 H21 120.3 . . ?
C20 C21 H21 120.3 . . ?
C21 C22 C23 121.42(17) . . ?
C21 C22 H22 119.3 . . ?
C23 C22 H22 119.3 . . ?
C22 C23 C24 118.06(19) . . ?
C22 C23 C26 121.41(19) . . ?
C24 C23 C26 120.52(19) . . ?
C25 C24 C23 121.79(18) . . ?
C25 C24 H24 119.1 . . ?
C23 C24 H24 119.1 . . ?
C24 C25 C20 118.93(17) . . ?
C24 C25 H25 120.5 . . ?
C20 C25 H25 120.5 . . ?
C23 C26 H26A 109.5 . . ?
C23 C26 H26B 109.5 . . ?
H26A C26 H26B 109.5 . . ?
C23 C26 H26C 109.5 . . ?
H26A C26 H26C 109.5 . . ?
H26B C26 H26C 109.5 . . ?

loop_
_geom_torsion_atom_site_label_1
_geom_torsion_atom_site_label_2
_geom_torsion_atom_site_label_3
_geom_torsion_atom_site_label_4
_geom_torsion
_geom_torsion_site_symmetry_1
_geom_torsion_site_symmetry_2
_geom_torsion_site_symmetry_3
_geom_torsion_site_symmetry_4
_geom_torsion_publ_flag
O1 S1 N2 C3 -177.38(15) . . . . ?
O2 S1 N2 C3 -47.43(17) . . . . ?
C20 S1 N2 C3 66.73(16) . . . . ?
O1 S1 N2 C2 18.18(17) . . . . ?
O2 S1 N2 C2 148.13(15) . . . . ?
C20 S1 N2 C2 -97.70(15) . . . . ?
C3 N2 C2 C14 103.65(17) . . . . ?
S1 N2 C2 C14 -90.89(17) . . . . ?
C3 N2 C2 C1 -17.86(18) . . . . ?
S1 N2 C2 C1 147.61(12) . . . . ?
C9 C1 C2 N2 -90.07(16) . . . . ?
C7 C1 C2 N2 155.42(15) . . . . ?
C4 C1 C2 N2 35.47(15) . . . . ?
C9 C1 C2 C14 148.98(15) . . . . ?
C7 C1 C2 C14 34.5(2) . . . . ?
C4 C1 C2 C14 -85.48(16) . . . . ?
C2 N2 C3 C4 -8.1(2) . . . . ?
S1 N2 C3 C4 -174.01(12) . . . . ?
N2 C3 C4 C5 154.33(16) . . . . ?
N2 C3 C4 C1 30.42(17) . . . . ?
C9 C1 C4 C5 -42.0(2) . . . . ?
C7 C1 C4 C5 69.3(2) . . . . ?
C2 C1 C4 C5 -165.55(15) . . . . ?
C9 C1 C4 C3 82.31(18) . . . . ?
C7 C1 C4 C3 -166.35(15) . . . . ?
C2 C1 C4 C3 -41.24(16) . . . . ?
C3 C4 C5 C6 138.7(3) . . . . ?
C1 C4 C5 C6 -103.5(3) . . . . ?
C8 N1 C7 C1 -2.7(3) . . . . ?
C9 C1 C7 N1 2.0(2) . . . . ?
C2 C1 C7 N1 124.2(2) . . . . ?
C4 C1 C7 N1 -120.3(2) . . . . ?
C7 N1 C8 C13 -177.2(2) . . . . ?
C7 N1 C8 C9 2.3(2) . . . . ?
C13 C8 C9 C10 1.4(3) . . . . ?
N1 C8 C9 C10 -178.16(17) . . . . ?
C13 C8 C9 C1 178.46(19) . . . . ?
N1 C8 C9 C1 -1.1(2) . . . . ?
C7 C1 C9 C10 176.14(19) . . . . ?
C2 C1 C9 C10 51.0(3) . . . . ?
C4 C1 C9 C10 -66.3(3) . . . . ?
C7 C1 C9 C8 -0.38(19) . . . . ?
C2 C1 C9 C8 -125.55(16) . . . . ?
C4 C1 C9 C8 117.22(17) . . . . ?
C8 C9 C10 C11 0.3(3) . . . . ?
C1 C9 C10 C11 -175.90(19) . . . . ?
C9 C10 C11 C12 -1.3(3) . . . . ?
C10 C11 C12 C13 0.7(3) . . . . ?
C9 C8 C13 C12 -1.9(3) . . . . ?
N1 C8 C13 C12 177.5(2) . . . . ?
C11 C12 C13 C8 0.9(3) . . . . ?
N2 C2 C14 C19 -13.6(3) . . . . ?
C1 C2 C14 C19 100.9(2) . . . . ?
N2 C2 C14 C15 168.42(18) . . . . ?
C1 C2 C14 C15 -77.0(2) . . . . ?
C19 C14 C15 C16 -1.4(3) . . . . ?
C2 C14 C15 C16 176.6(2) . . . . ?
C14 C15 C16 C17 -0.1(4) . . . . ?
C15 C16 C17 C18 1.5(5) . . . . ?
C16 C17 C18 C19 -1.5(5) . . . . ?
C15 C14 C19 C18 1.4(4) . . . . ?
C2 C14 C19 C18 -176.5(2) . . . . ?
C17 C18 C19 C14 0.0(5) . . . . ?
O1 S1 C20 C25 -14.79(17) . . . . ?
O2 S1 C20 C25 -146.35(16) . . . . ?
N2 S1 C20 C25 99.42(16) . . . . ?
O1 S1 C20 C21 167.96(15) . . . . ?
O2 S1 C20 C21 36.41(17) . . . . ?
N2 S1 C20 C21 -77.83(16) . . . . ?
C25 C20 C21 C22 -1.8(3) . . . . ?
S1 C20 C21 C22 175.38(14) . . . . ?
C20 C21 C22 C23 1.4(3) . . . . ?
C21 C22 C23 C24 -0.2(3) . . . . ?
C21 C22 C23 C26 -179.70(19) . . . . ?
C22 C23 C24 C25 -0.6(3) . . . . ?
C26 C23 C24 C25 178.86(19) . . . . ?
C23 C24 C25 C20 0.2(3) . . . . ?
C21 C20 C25 C24 1.0(3) . . . . ?
S1 C20 C25 C24 -176.20(14) . . . . ?

_diffrn_measured_fraction_theta_max 0.999
_diffrn_reflns_theta_full        26.00
_diffrn_measured_fraction_theta_full 0.999
_refine_diff_density_max         0.181
_refine_diff_density_min         -0.211
_refine_diff_density_rms         0.040
####################################################################### 
# 
# This file contains crystal structure data downloaded from the 
# Cambridge Structural Database (CSD) hosted by the Cambridge 
# Crystallographic Data Centre (CCDC).
# 
# Full information about CCDC data access policies and citation 
# guidelines are available at http://www.ccdc.cam.ac.uk/access/V1 
# 
# Audit and citation data items may have been added by the CCDC. 
# Please retain this information to preserve the provenance of 
# this file and to allow appropriate attribution of the data. 
# 
#######################################################################

data_cd211368
_database_code_depnum_ccdc_archive 'CCDC 1018537'
_audit_update_record             
;
2014-08-08 deposited with the CCDC.
2016-03-29 downloaded from the CCDC.
;

_audit_creation_method           SHELXL-97
_chemical_name_systematic        
; 
 ? 
;
_chemical_name_common            ?
_chemical_melting_point          ?
_chemical_formula_moiety         ?
_chemical_formula_sum            'C26 H24 N2 O2 S'
_chemical_formula_weight         428.53

loop_
_atom_type_symbol
_atom_type_description
_atom_type_scat_dispersion_real
_atom_type_scat_dispersion_imag
_atom_type_scat_source
C C 0.0033 0.0016 'International Tables Vol C Tables 4.2.6.8 and 6.1.1.4'
H H 0.0000 0.0000 'International Tables Vol C Tables 4.2.6.8 and 6.1.1.4'
N N 0.0061 0.0033 'International Tables Vol C Tables 4.2.6.8 and 6.1.1.4'
O O 0.0106 0.0060 'International Tables Vol C Tables 4.2.6.8 and 6.1.1.4'
S S 0.1246 0.1234 'International Tables Vol C Tables 4.2.6.8 and 6.1.1.4'

_symmetry_cell_setting           Monoclinic
_symmetry_space_group_name_H-M   P2(1)

loop_
_symmetry_equiv_pos_as_xyz
'x, y, z'
'-x, y+1/2, -z'

_cell_length_a                   10.6807(10)
_cell_length_b                   8.6932(8)
_cell_length_c                   12.7653(12)
_cell_angle_alpha                90.00
_cell_angle_beta                 101.848(2)
_cell_angle_gamma                90.00
_cell_volume                     1160.00(19)
_cell_formula_units_Z            2
_cell_measurement_temperature    293(2)
_cell_measurement_reflns_used    2408
_cell_measurement_theta_min      5.571
_cell_measurement_theta_max      45.398

_exptl_crystal_description       prismatic
_exptl_crystal_colour            yellow
_exptl_crystal_size_max          0.318
_exptl_crystal_size_mid          0.256
_exptl_crystal_size_min          0.217
_exptl_crystal_density_meas      ?
_exptl_crystal_density_diffrn    1.227
_exptl_crystal_density_method    'not measured'
_exptl_crystal_F_000             452
_exptl_absorpt_coefficient_mu    0.164
_exptl_absorpt_correction_type   empirical
_exptl_absorpt_correction_T_min  0.71569
_exptl_absorpt_correction_T_max  1.00000
_exptl_absorpt_process_details   sadabs

_exptl_special_details           
; 
 ? 
;

_diffrn_ambient_temperature      293(2)
_diffrn_radiation_wavelength     0.71073
_diffrn_radiation_type           MoK\a
_diffrn_radiation_source         'fine-focus sealed tube'
_diffrn_radiation_monochromator  graphite
_diffrn_measurement_device_type  'CCD area detector'
_diffrn_measurement_method       'phi and omega scans'
_diffrn_detector_area_resol_mean ?
_diffrn_standards_number         ?
_diffrn_standards_interval_count ?
_diffrn_standards_interval_time  ?
_diffrn_standards_decay_%        ?
_diffrn_reflns_number            6342
_diffrn_reflns_av_R_equivalents  0.0190
_diffrn_reflns_av_sigmaI/netI    0.0346
_diffrn_reflns_limit_h_min       -13
_diffrn_reflns_limit_h_max       9
_diffrn_reflns_limit_k_min       -9
_diffrn_reflns_limit_k_max       10
_diffrn_reflns_limit_l_min       -15
_diffrn_reflns_limit_l_max       15
_diffrn_reflns_theta_min         1.95
_diffrn_reflns_theta_max         26.00
_reflns_number_total             3925
_reflns_number_gt                3396
_reflns_threshold_expression     >2sigma(I)

_computing_data_collection       'Bruker SMART'
_computing_cell_refinement       'Bruker SMART'
_computing_data_reduction        'Bruker SHELXTL'
_computing_structure_solution    'SHELXS-97 (Sheldrick, 1990)'
_computing_structure_refinement  'SHELXL-97 (Sheldrick, 1997)'
_computing_molecular_graphics    'Bruker SHELXTL'
_computing_publication_material  'Bruker SHELXTL'

_refine_special_details          
; 
 Refinement of F^2^ against ALL reflections.  The weighted R-factor wR and 
 goodness of fit S are based on F^2^, conventional R-factors R are based 
 on F, with F set to zero for negative F^2^. The threshold expression of 
 F^2^ > 2sigma(F^2^) is used only for calculating R-factors(gt) etc. and is 
 not relevant to the choice of reflections for refinement.  R-factors based 
 on F^2^ are statistically about twice as large as those based on F, and R- 
 factors based on ALL data will be even larger. 
;

_refine_ls_structure_factor_coef Fsqd
_refine_ls_matrix_type           full
_refine_ls_weighting_scheme      calc
_refine_ls_weighting_details     
'calc w=1/[\s^2^(Fo^2^)+(0.0605P)^2^+0.0429P] where P=(Fo^2^+2Fc^2^)/3'
_atom_sites_solution_primary     direct
_atom_sites_solution_secondary   difmap
_atom_sites_solution_hydrogens   geom
_refine_ls_hydrogen_treatment    constr
_refine_ls_extinction_method     none
_refine_ls_extinction_coef       ?
_refine_ls_abs_structure_details 'Flack H D (1983), Acta Cryst. A39, 876-881'
_refine_ls_abs_structure_Flack   0.18(7)
_chemical_absolute_configuration ad
_refine_ls_number_reflns         3925
_refine_ls_number_parameters     281
_refine_ls_number_restraints     2
_refine_ls_R_factor_all          0.0475
_refine_ls_R_factor_gt           0.0399
_refine_ls_wR_factor_ref         0.1064
_refine_ls_wR_factor_gt          0.1007
_refine_ls_goodness_of_fit_ref   1.046
_refine_ls_restrained_S_all      1.046
_refine_ls_shift/su_max          0.000
_refine_ls_shift/su_mean         0.000

loop_
_atom_site_label
_atom_site_type_symbol
_atom_site_fract_x
_atom_site_fract_y
_atom_site_fract_z
_atom_site_U_iso_or_equiv
_atom_site_adp_type
_atom_site_occupancy
_atom_site_symmetry_multiplicity
_atom_site_calc_flag
_atom_site_refinement_flags
_atom_site_disorder_assembly
_atom_site_disorder_group
S1 S 0.40217(6) 0.13961(8) 0.27551(5) 0.06257(18) Uani 1 1 d . . .
N1 N 0.27627(19) 0.2156(2) 0.19921(16) 0.0602(5) Uani 1 1 d . . .
N2 N -0.0195(2) 0.5765(3) 0.08350(16) 0.0667(6) Uani 1 1 d . . .
O1 O 0.4084(2) -0.0145(2) 0.24052(16) 0.0812(6) Uani 1 1 d . . .
O2 O 0.50461(16) 0.2422(3) 0.27388(15) 0.0797(6) Uani 1 1 d . . .
C1 C 0.1535(2) 0.1345(3) 0.18659(18) 0.0644(6) Uani 1 1 d . . .
H1A H 0.1639 0.0370 0.2243 0.077 Uiso 1 1 calc R . .
H1B H 0.1172 0.1156 0.1116 0.077 Uiso 1 1 calc R . .
C2 C 0.0691(2) 0.2431(3) 0.23520(18) 0.0579(6) Uani 1 1 d . . .
H2 H 0.0948 0.2363 0.3133 0.069 Uiso 1 1 calc R . .
C3 C 0.1108(2) 0.4025(3) 0.20006(17) 0.0534(5) Uani 1 1 d . . .
C4 C 0.2580(2) 0.3836(3) 0.20717(18) 0.0559(6) Uani 1 1 d . . .
H4 H 0.3029 0.4178 0.2782 0.067 Uiso 1 1 calc R . .
C5 C 0.3072(2) 0.4753(3) 0.1241(2) 0.0586(6) Uani 1 1 d . . .
C6 C 0.3210(2) 0.6323(4) 0.1360(2) 0.0685(6) Uani 1 1 d . . .
H6 H 0.3041 0.6795 0.1971 0.082 Uiso 1 1 calc R . .
C7 C 0.3596(3) 0.7206(4) 0.0585(2) 0.0796(8) Uani 1 1 d . . .
H7 H 0.3666 0.8267 0.0669 0.095 Uiso 1 1 calc R . .
C8 C 0.3876(3) 0.6531(4) -0.0301(2) 0.0781(8) Uani 1 1 d . . .
H8 H 0.4154 0.7126 -0.0814 0.094 Uiso 1 1 calc R . .
C9 C 0.3745(3) 0.4964(4) -0.0435(2) 0.0770(8) Uani 1 1 d . . .
H9 H 0.3933 0.4499 -0.1041 0.092 Uiso 1 1 calc R . .
C10 C 0.3337(2) 0.4084(3) 0.0329(2) 0.0675(7) Uani 1 1 d . . .
H10 H 0.3238 0.3028 0.0229 0.081 Uiso 1 1 calc R . .
C11 C 0.0393(2) 0.4490(3) 0.08969(19) 0.0606(6) Uani 1 1 d . . .
H11 H 0.0386 0.3877 0.0299 0.073 Uiso 1 1 calc R . .
C12 C 0.0017(2) 0.6357(3) 0.1884(2) 0.0635(6) Uani 1 1 d . . .
C13 C 0.0763(2) 0.5378(3) 0.26117(19) 0.0577(6) Uani 1 1 d . . .
C14 C 0.1041(3) 0.5735(4) 0.3680(2) 0.0789(8) Uani 1 1 d . . .
H14 H 0.1540 0.5087 0.4177 0.095 Uiso 1 1 calc R . .
C15 C 0.0545(4) 0.7109(4) 0.3996(3) 0.0957(10) Uani 1 1 d U . .
H15 H 0.0704 0.7367 0.4718 0.115 Uiso 1 1 calc R . .
C16 C -0.0164(4) 0.8072(4) 0.3271(3) 0.0992(10) Uani 1 1 d U . .
H16 H -0.0465 0.8986 0.3507 0.119 Uiso 1 1 calc R . .
C17 C -0.0447(3) 0.7729(4) 0.2200(3) 0.0835(8) Uani 1 1 d . . .
H17 H -0.0931 0.8393 0.1706 0.100 Uiso 1 1 calc R . .
C18 C -0.0705(2) 0.2124(3) 0.2048(2) 0.0675(7) Uani 1 1 d . . .
H18 H -0.1052 0.1948 0.1328 0.081 Uiso 1 1 calc R . .
C19 C -0.1472(3) 0.2083(5) 0.2706(3) 0.1030(11) Uani 1 1 d . . .
H19A H -0.1160 0.2253 0.3432 0.124 Uiso 1 1 calc R . .
H19B H -0.2337 0.1883 0.2455 0.124 Uiso 1 1 calc R . .
C20 C 0.3771(2) 0.1321(3) 0.40715(17) 0.0586(5) Uani 1 1 d . . .
C21 C 0.4196(3) 0.2487(4) 0.4781(2) 0.0809(8) Uani 1 1 d . . .
H21 H 0.4588 0.3346 0.4556 0.097 Uiso 1 1 calc R . .
C22 C 0.4046(3) 0.2388(4) 0.5821(2) 0.0885(9) Uani 1 1 d . . .
H22 H 0.4351 0.3181 0.6293 0.106 Uiso 1 1 calc R . .
C23 C 0.3459(2) 0.1150(4) 0.6183(2) 0.0689(7) Uani 1 1 d . . .
C24 C 0.3003(3) 0.0022(4) 0.5452(2) 0.0747(7) Uani 1 1 d . . .
H24 H 0.2577 -0.0814 0.5668 0.090 Uiso 1 1 calc R . .
C25 C 0.3156(3) 0.0087(3) 0.4412(2) 0.0683(7) Uani 1 1 d . . .
H25 H 0.2845 -0.0702 0.3938 0.082 Uiso 1 1 calc R . .
C26 C 0.3352(3) 0.1008(5) 0.7327(2) 0.0946(11) Uani 1 1 d . . .
H26A H 0.2575 0.0478 0.7368 0.142 Uiso 1 1 calc R . .
H26B H 0.3341 0.2015 0.7634 0.142 Uiso 1 1 calc R . .
H26C H 0.4070 0.0440 0.7715 0.142 Uiso 1 1 calc R . .

loop_
_atom_site_aniso_label
_atom_site_aniso_U_11
_atom_site_aniso_U_22
_atom_site_aniso_U_33
_atom_site_aniso_U_23
_atom_site_aniso_U_13
_atom_site_aniso_U_12
S1 0.0603(3) 0.0644(4) 0.0608(3) 0.0046(3) 0.0075(2) 0.0111(3)
N1 0.0628(12) 0.0533(12) 0.0595(11) 0.0007(9) 0.0008(9) 0.0042(10)
N2 0.0656(12) 0.0729(14) 0.0603(12) 0.0123(10) 0.0101(9) 0.0112(11)
O1 0.1003(15) 0.0688(13) 0.0727(11) 0.0003(9) 0.0134(10) 0.0290(10)
O2 0.0582(10) 0.0968(15) 0.0839(12) 0.0173(11) 0.0138(9) 0.0028(10)
C1 0.0696(14) 0.0527(12) 0.0636(13) -0.0031(14) -0.0033(10) 0.0000(13)
C2 0.0623(13) 0.0568(14) 0.0490(12) 0.0030(10) -0.0011(10) -0.0019(11)
C3 0.0584(13) 0.0541(14) 0.0454(11) -0.0001(10) 0.0053(9) 0.0023(10)
C4 0.0586(13) 0.0536(14) 0.0510(12) -0.0047(10) 0.0009(10) -0.0010(11)
C5 0.0508(13) 0.0590(15) 0.0625(14) 0.0021(11) 0.0034(10) 0.0023(11)
C6 0.0739(15) 0.0600(14) 0.0729(15) -0.0054(15) 0.0179(12) -0.0082(15)
C7 0.0851(19) 0.0635(18) 0.089(2) 0.0006(16) 0.0164(16) -0.0155(15)
C8 0.0669(15) 0.088(2) 0.0796(17) 0.0158(18) 0.0161(12) -0.0059(16)
C9 0.0748(18) 0.090(2) 0.0681(16) 0.0001(15) 0.0195(14) 0.0042(15)
C10 0.0720(16) 0.0617(17) 0.0683(16) -0.0032(13) 0.0130(12) 0.0086(13)
C11 0.0584(14) 0.0707(17) 0.0506(13) 0.0023(11) 0.0067(10) 0.0027(12)
C12 0.0600(12) 0.0572(13) 0.0770(15) 0.0033(15) 0.0226(11) 0.0023(13)
C13 0.0620(13) 0.0593(15) 0.0531(13) -0.0023(11) 0.0147(10) -0.0052(11)
C14 0.094(2) 0.0787(18) 0.0641(17) -0.0101(14) 0.0172(14) -0.0131(17)
C15 0.125(3) 0.092(2) 0.0749(18) -0.0311(15) 0.0328(17) -0.0183(19)
C16 0.119(3) 0.068(2) 0.122(3) -0.0208(17) 0.051(2) -0.0032(17)
C17 0.0825(19) 0.0601(17) 0.114(2) 0.0040(16) 0.0354(17) 0.0067(15)
C18 0.0668(15) 0.0630(15) 0.0673(15) -0.0011(12) 0.0011(13) -0.0040(12)
C19 0.0755(19) 0.137(3) 0.096(2) -0.017(2) 0.0147(18) -0.001(2)
C20 0.0491(11) 0.0586(13) 0.0628(13) -0.0001(14) -0.0006(9) 0.0030(12)
C21 0.0861(19) 0.078(2) 0.0728(17) -0.0039(14) 0.0038(14) -0.0294(16)
C22 0.096(2) 0.089(2) 0.0729(19) -0.0233(16) -0.0003(16) -0.0228(18)
C23 0.0544(12) 0.086(2) 0.0651(14) -0.0073(15) 0.0085(10) 0.0025(13)
C24 0.0727(17) 0.0772(19) 0.0727(17) 0.0006(15) 0.0109(13) -0.0155(14)
C25 0.0752(17) 0.0611(16) 0.0642(15) -0.0001(12) 0.0039(12) -0.0075(13)
C26 0.0827(19) 0.132(3) 0.0699(17) -0.0114(19) 0.0182(14) 0.001(2)

_geom_special_details            
; 
 All esds (except the esd in the dihedral angle between two l.s. planes) 
 are estimated using the full covariance matrix.  The cell esds are taken 
 into account individually in the estimation of esds in distances, angles 
 and torsion angles; correlations between esds in cell parameters are only 
 used when they are defined by crystal symmetry.  An approximate (isotropic) 
 treatment of cell esds is used for estimating esds involving l.s. planes. 
;

loop_
_geom_bond_atom_site_label_1
_geom_bond_atom_site_label_2
_geom_bond_distance
_geom_bond_site_symmetry_2
_geom_bond_publ_flag
S1 O2 1.415(2) . ?
S1 O1 1.418(2) . ?
S1 N1 1.630(2) . ?
S1 C20 1.757(2) . ?
N1 C1 1.469(3) . ?
N1 C4 1.480(3) . ?
N2 C11 1.268(3) . ?
N2 C12 1.409(3) . ?
C1 C2 1.523(4) . ?
C1 H1A 0.9700 . ?
C1 H1B 0.9700 . ?
C2 C18 1.486(3) . ?
C2 C3 1.549(3) . ?
C2 H2 0.9800 . ?
C3 C13 1.498(3) . ?
C3 C11 1.513(3) . ?
C3 C4 1.566(3) . ?
C4 C5 1.504(3) . ?
C4 H4 0.9800 . ?
C5 C6 1.378(4) . ?
C5 C10 1.382(4) . ?
C6 C7 1.380(4) . ?
C6 H6 0.9300 . ?
C7 C8 1.361(4) . ?
C7 H7 0.9300 . ?
C8 C9 1.376(5) . ?
C8 H8 0.9300 . ?
C9 C10 1.379(4) . ?
C9 H9 0.9300 . ?
C10 H10 0.9300 . ?
C11 H11 0.9300 . ?
C12 C17 1.383(4) . ?
C12 C13 1.385(4) . ?
C13 C14 1.371(4) . ?
C14 C15 1.399(5) . ?
C14 H14 0.9300 . ?
C15 C16 1.358(5) . ?
C15 H15 0.9300 . ?
C16 C17 1.371(5) . ?
C16 H16 0.9300 . ?
C17 H17 0.9300 . ?
C18 C19 1.288(4) . ?
C18 H18 0.9300 . ?
C19 H19A 0.9300 . ?
C19 H19B 0.9300 . ?
C20 C25 1.373(4) . ?
C20 C21 1.373(4) . ?
C21 C22 1.372(4) . ?
C21 H21 0.9300 . ?
C22 C23 1.373(4) . ?
C22 H22 0.9300 . ?
C23 C24 1.372(4) . ?
C23 C26 1.493(4) . ?
C24 C25 1.371(4) . ?
C24 H24 0.9300 . ?
C25 H25 0.9300 . ?
C26 H26A 0.9600 . ?
C26 H26B 0.9600 . ?
C26 H26C 0.9600 . ?

loop_
_geom_angle_atom_site_label_1
_geom_angle_atom_site_label_2
_geom_angle_atom_site_label_3
_geom_angle
_geom_angle_site_symmetry_1
_geom_angle_site_symmetry_3
_geom_angle_publ_flag
O2 S1 O1 120.30(14) . . ?
O2 S1 N1 106.34(12) . . ?
O1 S1 N1 106.33(11) . . ?
O2 S1 C20 107.95(12) . . ?
O1 S1 C20 106.98(13) . . ?
N1 S1 C20 108.52(11) . . ?
C1 N1 C4 110.77(19) . . ?
C1 N1 S1 118.64(17) . . ?
C4 N1 S1 117.60(16) . . ?
C11 N2 C12 106.2(2) . . ?
N1 C1 C2 104.3(2) . . ?
N1 C1 H1A 110.9 . . ?
C2 C1 H1A 110.9 . . ?
N1 C1 H1B 110.9 . . ?
C2 C1 H1B 110.9 . . ?
H1A C1 H1B 108.9 . . ?
C18 C2 C1 115.3(2) . . ?
C18 C2 C3 114.7(2) . . ?
C1 C2 C3 102.0(2) . . ?
C18 C2 H2 108.1 . . ?
C1 C2 H2 108.1 . . ?
C3 C2 H2 108.1 . . ?
C13 C3 C11 98.3(2) . . ?
C13 C3 C2 115.80(19) . . ?
C11 C3 C2 112.9(2) . . ?
C13 C3 C4 113.78(19) . . ?
C11 C3 C4 112.99(19) . . ?
C2 C3 C4 103.57(18) . . ?
N1 C4 C5 113.9(2) . . ?
N1 C4 C3 104.13(18) . . ?
C5 C4 C3 113.30(18) . . ?
N1 C4 H4 108.4 . . ?
C5 C4 H4 108.4 . . ?
C3 C4 H4 108.4 . . ?
C6 C5 C10 118.3(2) . . ?
C6 C5 C4 119.5(2) . . ?
C10 C5 C4 122.1(2) . . ?
C5 C6 C7 120.8(3) . . ?
C5 C6 H6 119.6 . . ?
C7 C6 H6 119.6 . . ?
C8 C7 C6 120.3(3) . . ?
C8 C7 H7 119.8 . . ?
C6 C7 H7 119.8 . . ?
C7 C8 C9 119.8(3) . . ?
C7 C8 H8 120.1 . . ?
C9 C8 H8 120.1 . . ?
C8 C9 C10 120.0(3) . . ?
C8 C9 H9 120.0 . . ?
C10 C9 H9 120.0 . . ?
C9 C10 C5 120.8(3) . . ?
C9 C10 H10 119.6 . . ?
C5 C10 H10 119.6 . . ?
N2 C11 C3 116.1(2) . . ?
N2 C11 H11 121.9 . . ?
C3 C11 H11 121.9 . . ?
C17 C12 C13 121.7(3) . . ?
C17 C12 N2 126.5(3) . . ?
C13 C12 N2 111.8(2) . . ?
C14 C13 C12 120.3(3) . . ?
C14 C13 C3 132.1(2) . . ?
C12 C13 C3 107.6(2) . . ?
C13 C14 C15 117.6(3) . . ?
C13 C14 H14 121.2 . . ?
C15 C14 H14 121.2 . . ?
C16 C15 C14 121.4(3) . . ?
C16 C15 H15 119.3 . . ?
C14 C15 H15 119.3 . . ?
C15 C16 C17 121.6(3) . . ?
C15 C16 H16 119.2 . . ?
C17 C16 H16 119.2 . . ?
C16 C17 C12 117.4(3) . . ?
C16 C17 H17 121.3 . . ?
C12 C17 H17 121.3 . . ?
C19 C18 C2 124.9(3) . . ?
C19 C18 H18 117.5 . . ?
C2 C18 H18 117.5 . . ?
C18 C19 H19A 120.0 . . ?
C18 C19 H19B 120.0 . . ?
H19A C19 H19B 120.0 . . ?
C25 C20 C21 118.9(2) . . ?
C25 C20 S1 120.6(2) . . ?
C21 C20 S1 120.5(2) . . ?
C22 C21 C20 120.2(3) . . ?
C22 C21 H21 119.9 . . ?
C20 C21 H21 119.9 . . ?
C21 C22 C23 121.8(3) . . ?
C21 C22 H22 119.1 . . ?
C23 C22 H22 119.1 . . ?
C24 C23 C22 117.0(3) . . ?
C24 C23 C26 121.2(3) . . ?
C22 C23 C26 121.8(3) . . ?
C25 C24 C23 122.2(3) . . ?
C25 C24 H24 118.9 . . ?
C23 C24 H24 118.9 . . ?
C24 C25 C20 119.9(2) . . ?
C24 C25 H25 120.1 . . ?
C20 C25 H25 120.1 . . ?
C23 C26 H26A 109.5 . . ?
C23 C26 H26B 109.5 . . ?
H26A C26 H26B 109.5 . . ?
C23 C26 H26C 109.5 . . ?
H26A C26 H26C 109.5 . . ?
H26B C26 H26C 109.5 . . ?

loop_
_geom_torsion_atom_site_label_1
_geom_torsion_atom_site_label_2
_geom_torsion_atom_site_label_3
_geom_torsion_atom_site_label_4
_geom_torsion
_geom_torsion_site_symmetry_1
_geom_torsion_site_symmetry_2
_geom_torsion_site_symmetry_3
_geom_torsion_site_symmetry_4
_geom_torsion_publ_flag
O2 S1 N1 C1 -179.22(18) . . . . ?
O1 S1 N1 C1 51.4(2) . . . . ?
C20 S1 N1 C1 -63.3(2) . . . . ?
O2 S1 N1 C4 -41.4(2) . . . . ?
O1 S1 N1 C4 -170.69(18) . . . . ?
C20 S1 N1 C4 74.5(2) . . . . ?
C4 N1 C1 C2 -24.4(2) . . . . ?
S1 N1 C1 C2 116.11(19) . . . . ?
N1 C1 C2 C18 162.4(2) . . . . ?
N1 C1 C2 C3 37.5(2) . . . . ?
C18 C2 C3 C13 72.6(3) . . . . ?
C1 C2 C3 C13 -162.05(19) . . . . ?
C18 C2 C3 C11 -39.6(3) . . . . ?
C1 C2 C3 C11 85.8(2) . . . . ?
C18 C2 C3 C4 -162.2(2) . . . . ?
C1 C2 C3 C4 -36.8(2) . . . . ?
C1 N1 C4 C5 -123.1(2) . . . . ?
S1 N1 C4 C5 95.9(2) . . . . ?
C1 N1 C4 C3 0.8(2) . . . . ?
S1 N1 C4 C3 -140.16(16) . . . . ?
C13 C3 C4 N1 149.2(2) . . . . ?
C11 C3 C4 N1 -99.9(2) . . . . ?
C2 C3 C4 N1 22.6(2) . . . . ?
C13 C3 C4 C5 -86.6(2) . . . . ?
C11 C3 C4 C5 24.4(3) . . . . ?
C2 C3 C4 C5 146.86(19) . . . . ?
N1 C4 C5 C6 -166.3(2) . . . . ?
C3 C4 C5 C6 74.9(3) . . . . ?
N1 C4 C5 C10 16.8(3) . . . . ?
C3 C4 C5 C10 -102.0(3) . . . . ?
C10 C5 C6 C7 0.3(4) . . . . ?
C4 C5 C6 C7 -176.7(2) . . . . ?
C5 C6 C7 C8 -1.5(4) . . . . ?
C6 C7 C8 C9 1.4(4) . . . . ?
C7 C8 C9 C10 -0.2(5) . . . . ?
C8 C9 C10 C5 -1.0(4) . . . . ?
C6 C5 C10 C9 0.9(4) . . . . ?
C4 C5 C10 C9 177.8(2) . . . . ?
C12 N2 C11 C3 -0.6(3) . . . . ?
C13 C3 C11 N2 1.2(3) . . . . ?
C2 C3 C11 N2 123.8(2) . . . . ?
C4 C3 C11 N2 -119.1(2) . . . . ?
C11 N2 C12 C17 -179.9(2) . . . . ?
C11 N2 C12 C13 -0.4(3) . . . . ?
C17 C12 C13 C14 1.5(4) . . . . ?
N2 C12 C13 C14 -178.0(2) . . . . ?
C17 C12 C13 C3 -179.3(2) . . . . ?
N2 C12 C13 C3 1.2(3) . . . . ?
C11 C3 C13 C14 177.8(3) . . . . ?
C2 C3 C13 C14 57.3(4) . . . . ?
C4 C3 C13 C14 -62.5(4) . . . . ?
C11 C3 C13 C12 -1.3(2) . . . . ?
C2 C3 C13 C12 -121.8(2) . . . . ?
C4 C3 C13 C12 118.4(2) . . . . ?
C12 C13 C14 C15 0.0(4) . . . . ?
C3 C13 C14 C15 -179.0(3) . . . . ?
C13 C14 C15 C16 -1.3(5) . . . . ?
C14 C15 C16 C17 1.3(6) . . . . ?
C15 C16 C17 C12 0.2(5) . . . . ?
C13 C12 C17 C16 -1.5(4) . . . . ?
N2 C12 C17 C16 177.9(3) . . . . ?
C1 C2 C18 C19 133.7(3) . . . . ?
C3 C2 C18 C19 -108.2(3) . . . . ?
O2 S1 C20 C25 -158.30(19) . . . . ?
O1 S1 C20 C25 -27.5(2) . . . . ?
N1 S1 C20 C25 86.8(2) . . . . ?
O2 S1 C20 C21 21.1(3) . . . . ?
O1 S1 C20 C21 151.9(2) . . . . ?
N1 S1 C20 C21 -93.8(2) . . . . ?
C25 C20 C21 C22 2.2(4) . . . . ?
S1 C20 C21 C22 -177.1(2) . . . . ?
C20 C21 C22 C23 -0.9(5) . . . . ?
C21 C22 C23 C24 -1.2(5) . . . . ?
C21 C22 C23 C26 177.0(3) . . . . ?
C22 C23 C24 C25 2.0(4) . . . . ?
C26 C23 C24 C25 -176.2(3) . . . . ?
C23 C24 C25 C20 -0.7(4) . . . . ?
C21 C20 C25 C24 -1.4(4) . . . . ?
S1 C20 C25 C24 177.9(2) . . . . ?

_diffrn_measured_fraction_theta_max 0.997
_diffrn_reflns_theta_full        26.00
_diffrn_measured_fraction_theta_full 0.997
_refine_diff_density_max         0.172
_refine_diff_density_min         -0.132
_refine_diff_density_rms         0.031
####################################################################### 
# 
# This file contains crystal structure data downloaded from the 
# Cambridge Structural Database (CSD) hosted by the Cambridge 
# Crystallographic Data Centre (CCDC).
# 
# Full information about CCDC data access policies and citation 
# guidelines are available at http://www.ccdc.cam.ac.uk/access/V1 
# 
# Audit and citation data items may have been added by the CCDC. 
# Please retain this information to preserve the provenance of 
# this file and to allow appropriate attribution of the data. 
# 
#######################################################################

data_cd211213
_database_code_depnum_ccdc_archive 'CCDC 1018538'
_audit_update_record             
;
2014-08-08 deposited with the CCDC.
2016-03-29 downloaded from the CCDC.
;

_audit_creation_method           SHELXL-97
_chemical_name_systematic        
; 
 ? 
;
_chemical_name_common            ?
_chemical_melting_point          ?
_chemical_formula_moiety         ?
_chemical_formula_sum            'C26 H25 N2 O2.50 S'
_chemical_formula_weight         437.54

loop_
_atom_type_symbol
_atom_type_description
_atom_type_scat_dispersion_real
_atom_type_scat_dispersion_imag
_atom_type_scat_source
C C 0.0033 0.0016 'International Tables Vol C Tables 4.2.6.8 and 6.1.1.4'
H H 0.0000 0.0000 'International Tables Vol C Tables 4.2.6.8 and 6.1.1.4'
N N 0.0061 0.0033 'International Tables Vol C Tables 4.2.6.8 and 6.1.1.4'
O O 0.0106 0.0060 'International Tables Vol C Tables 4.2.6.8 and 6.1.1.4'
S S 0.1246 0.1234 'International Tables Vol C Tables 4.2.6.8 and 6.1.1.4'

_symmetry_cell_setting           Orthorhombic
_symmetry_space_group_name_H-M   P2(1)2(1)2(1)

loop_
_symmetry_equiv_pos_as_xyz
'x, y, z'
'-x+1/2, -y, z+1/2'
'-x, y+1/2, -z+1/2'
'x+1/2, -y+1/2, -z'

_cell_length_a                   6.7630(19)
_cell_length_b                   11.797(3)
_cell_length_c                   28.909(8)
_cell_angle_alpha                90.00
_cell_angle_beta                 90.00
_cell_angle_gamma                90.00
_cell_volume                     2306.4(11)
_cell_formula_units_Z            4
_cell_measurement_temperature    293(2)
_cell_measurement_reflns_used    3758
_cell_measurement_theta_min      5.459
_cell_measurement_theta_max      47.538

_exptl_crystal_description       prismatic
_exptl_crystal_colour            colorless
_exptl_crystal_size_max          0.295
_exptl_crystal_size_mid          0.231
_exptl_crystal_size_min          0.106
_exptl_crystal_density_meas      ?
_exptl_crystal_density_diffrn    1.260
_exptl_crystal_density_method    'not measured'
_exptl_crystal_F_000             924
_exptl_absorpt_coefficient_mu    0.168
_exptl_absorpt_correction_type   empirical
_exptl_absorpt_correction_T_min  0.57216
_exptl_absorpt_correction_T_max  1.00000
_exptl_absorpt_process_details   sadabs

_exptl_special_details           
; 
 ? 
;

_diffrn_ambient_temperature      293(2)
_diffrn_radiation_wavelength     0.71073
_diffrn_radiation_type           MoK\a
_diffrn_radiation_source         'fine-focus sealed tube'
_diffrn_radiation_monochromator  graphite
_diffrn_measurement_device_type  'CCD area detector'
_diffrn_measurement_method       'phi and omega scans'
_diffrn_detector_area_resol_mean ?
_diffrn_standards_number         ?
_diffrn_standards_interval_count ?
_diffrn_standards_interval_time  ?
_diffrn_standards_decay_%        ?
_diffrn_reflns_number            12135
_diffrn_reflns_av_R_equivalents  0.0351
_diffrn_reflns_av_sigmaI/netI    0.0407
_diffrn_reflns_limit_h_min       -7
_diffrn_reflns_limit_h_max       8
_diffrn_reflns_limit_k_min       -14
_diffrn_reflns_limit_k_max       13
_diffrn_reflns_limit_l_min       -30
_diffrn_reflns_limit_l_max       35
_diffrn_reflns_theta_min         1.86
_diffrn_reflns_theta_max         25.50
_reflns_number_total             4279
_reflns_number_gt                3260
_reflns_threshold_expression     >2sigma(I)

_computing_data_collection       'Bruker SMART'
_computing_cell_refinement       'Bruker SMART'
_computing_data_reduction        'Bruker SHELXTL'
_computing_structure_solution    'SHELXS-97 (Sheldrick, 1990)'
_computing_structure_refinement  'SHELXL-97 (Sheldrick, 1997)'
_computing_molecular_graphics    'Bruker SHELXTL'
_computing_publication_material  'Bruker SHELXTL'

_refine_special_details          
; 
 Refinement of F^2^ against ALL reflections.  The weighted R-factor wR and 
 goodness of fit S are based on F^2^, conventional R-factors R are based 
 on F, with F set to zero for negative F^2^. The threshold expression of 
 F^2^ > 2sigma(F^2^) is used only for calculating R-factors(gt) etc. and is 
 not relevant to the choice of reflections for refinement.  R-factors based 
 on F^2^ are statistically about twice as large as those based on F, and R- 
 factors based on ALL data will be even larger. 
;

_refine_ls_structure_factor_coef Fsqd
_refine_ls_matrix_type           full
_refine_ls_weighting_scheme      calc
_refine_ls_weighting_details     
'calc w=1/[\s^2^(Fo^2^)+(0.0577P)^2^+0.0000P] where P=(Fo^2^+2Fc^2^)/3'
_atom_sites_solution_primary     direct
_atom_sites_solution_secondary   difmap
_atom_sites_solution_hydrogens   geom
_refine_ls_hydrogen_treatment    mixed
_refine_ls_extinction_method     none
_refine_ls_extinction_coef       ?
_refine_ls_abs_structure_details 'Flack H D (1983), Acta Cryst. A39, 876-881'
_refine_ls_abs_structure_Flack   -0.08(8)
_chemical_absolute_configuration ad
_refine_ls_number_reflns         4279
_refine_ls_number_parameters     289
_refine_ls_number_restraints     3
_refine_ls_R_factor_all          0.0584
_refine_ls_R_factor_gt           0.0446
_refine_ls_wR_factor_ref         0.1057
_refine_ls_wR_factor_gt          0.1000
_refine_ls_goodness_of_fit_ref   0.959
_refine_ls_restrained_S_all      0.961
_refine_ls_shift/su_max          0.041
_refine_ls_shift/su_mean         0.001

loop_
_atom_site_label
_atom_site_type_symbol
_atom_site_fract_x
_atom_site_fract_y
_atom_site_fract_z
_atom_site_U_iso_or_equiv
_atom_site_adp_type
_atom_site_occupancy
_atom_site_symmetry_multiplicity
_atom_site_calc_flag
_atom_site_refinement_flags
_atom_site_disorder_assembly
_atom_site_disorder_group
S1 S 0.25301(10) -0.07817(5) 0.19568(2) 0.06401(19) Uani 1 1 d U . .
N1 N 0.3451(3) -0.01470(16) 0.15017(7) 0.0548(5) Uani 1 1 d . . .
N2 N 0.9135(3) 0.0630(2) 0.06266(9) 0.0825(7) Uani 1 1 d . . .
O1 O 0.2598(3) -0.19590(14) 0.18642(6) 0.0804(5) Uani 1 1 d U . .
O2 O 0.0678(2) -0.02489(17) 0.20468(6) 0.0834(6) Uani 1 1 d . . .
C1 C 0.5378(3) -0.0562(2) 0.13203(8) 0.0552(6) Uani 1 1 d . . .
H1 H 0.6224 -0.0733 0.1587 0.066 Uiso 1 1 calc R . .
C2 C 0.3452(4) 0.1111(2) 0.15100(9) 0.0643(7) Uani 1 1 d . . .
H2A H 0.3047 0.1390 0.1811 0.077 Uiso 1 1 calc R . .
H2B H 0.2562 0.1411 0.1277 0.077 Uiso 1 1 calc R . .
C3 C 0.5564(4) 0.1448(2) 0.14074(8) 0.0643(7) Uani 1 1 d . . .
H3 H 0.6328 0.1388 0.1694 0.077 Uiso 1 1 calc R . .
C4 C 0.6247(3) 0.0494(2) 0.10765(8) 0.0534(6) Uani 1 1 d . . .
C5 C 0.8458(4) 0.0445(3) 0.10318(11) 0.0746(8) Uani 1 1 d . . .
H5 H 0.9278 0.0290 0.1282 0.090 Uiso 1 1 calc R . .
C6 C 0.7472(3) 0.0793(2) 0.03380(8) 0.0593(6) Uani 1 1 d . . .
C7 C 0.5722(3) 0.06917(19) 0.05768(7) 0.0472(5) Uani 1 1 d . . .
C8 C 0.3960(3) 0.0830(2) 0.03492(8) 0.0553(6) Uani 1 1 d . . .
H8 H 0.2765 0.0745 0.0504 0.066 Uiso 1 1 calc R . .
C9 C 0.4002(4) 0.1100(2) -0.01175(9) 0.0693(7) Uani 1 1 d . . .
H9 H 0.2818 0.1203 -0.0276 0.083 Uiso 1 1 calc R . .
C10 C 0.5745(5) 0.1216(2) -0.03476(9) 0.0786(8) Uani 1 1 d . . .
H10 H 0.5739 0.1402 -0.0660 0.094 Uiso 1 1 calc R . .
C11 C 0.7499(5) 0.1064(2) -0.01244(10) 0.0810(8) Uani 1 1 d . . .
H11 H 0.8691 0.1141 -0.0282 0.097 Uiso 1 1 calc R . .
C12 C 0.5806(5) 0.2621(2) 0.12227(10) 0.0797(8) Uani 1 1 d . . .
H12 H 0.4987 0.2831 0.0979 0.096 Uiso 1 1 calc R . .
C13 C 0.7038(5) 0.3368(3) 0.13689(12) 0.1113(12) Uani 1 1 d . . .
H13A H 0.7887 0.3196 0.1612 0.134 Uiso 1 1 calc R . .
H13B H 0.7082 0.4080 0.1231 0.134 Uiso 1 1 calc R . .
C14 C 0.5301(4) -0.1604(2) 0.10223(9) 0.0617(6) Uani 1 1 d . . .
C15 C 0.6987(4) -0.2268(3) 0.09916(11) 0.0822(9) Uani 1 1 d . . .
H15 H 0.8084 -0.2085 0.1170 0.099 Uiso 1 1 calc R . .
C16 C 0.7072(7) -0.3187(3) 0.07042(15) 0.1124(12) Uani 1 1 d U . .
H16 H 0.8219 -0.3620 0.0688 0.135 Uiso 1 1 calc R . .
C17 C 0.5471(8) -0.3467(3) 0.04421(14) 0.1168(13) Uani 1 1 d U . .
H17 H 0.5530 -0.4091 0.0246 0.140 Uiso 1 1 calc R . .
C18 C 0.3785(6) -0.2839(3) 0.04654(11) 0.0972(10) Uani 1 1 d . . .
H18 H 0.2696 -0.3037 0.0286 0.117 Uiso 1 1 calc R . .
C19 C 0.3684(5) -0.1890(2) 0.07602(9) 0.0745(8) Uani 1 1 d . . .
H19 H 0.2532 -0.1461 0.0777 0.089 Uiso 1 1 calc R . .
C20 C 0.4117(4) -0.0490(2) 0.24214(8) 0.0592(6) Uani 1 1 d . . .
C21 C 0.3775(4) 0.0425(2) 0.27094(8) 0.0684(7) Uani 1 1 d . . .
H21 H 0.2652 0.0870 0.2670 0.082 Uiso 1 1 calc R . .
C22 C 0.5111(4) 0.0676(2) 0.30555(9) 0.0746(7) Uani 1 1 d . . .
H22 H 0.4852 0.1281 0.3252 0.090 Uiso 1 1 calc R . .
C23 C 0.6801(4) 0.0061(2) 0.31176(10) 0.0757(8) Uani 1 1 d . . .
C24 C 0.7115(4) -0.0862(2) 0.28307(9) 0.0742(7) Uani 1 1 d . . .
H24 H 0.8241 -0.1303 0.2871 0.089 Uiso 1 1 calc R . .
C25 C 0.5796(4) -0.1137(2) 0.24890(8) 0.0683(7) Uani 1 1 d . . .
H25 H 0.6032 -0.1764 0.2302 0.082 Uiso 1 1 calc R . .
C26 C 0.8262(5) 0.0377(3) 0.34888(11) 0.1110(12) Uani 1 1 d . . .
H26A H 0.8424 0.1185 0.3495 0.167 Uiso 1 1 calc R . .
H26B H 0.9511 0.0024 0.3425 0.167 Uiso 1 1 calc R . .
H26C H 0.7781 0.0123 0.3784 0.167 Uiso 1 1 calc R . .
O3 O 0.0698(10) 0.6905(6) 0.2677(2) 0.1441(19) Uiso 0.50 1 d PD . .
H3A H -0.023(4) 0.692(4) 0.2494(11) 0.156(13) Uiso 1 1 d PD . .

loop_
_atom_site_aniso_label
_atom_site_aniso_U_11
_atom_site_aniso_U_22
_atom_site_aniso_U_33
_atom_site_aniso_U_23
_atom_site_aniso_U_13
_atom_site_aniso_U_12
S1 0.0612(4) 0.0711(4) 0.0597(4) 0.0072(3) 0.0103(3) -0.0077(4)
N1 0.0500(10) 0.0592(13) 0.0550(11) 0.0034(9) 0.0039(8) 0.0016(9)
N2 0.0408(12) 0.1037(19) 0.1032(18) 0.0235(16) 0.0100(12) -0.0026(12)
O1 0.0981(13) 0.0663(8) 0.0768(11) 0.0062(9) 0.0113(12) -0.0199(11)
O2 0.0558(10) 0.1115(15) 0.0829(12) 0.0071(11) 0.0153(9) -0.0044(10)
C1 0.0481(12) 0.0667(16) 0.0509(13) 0.0119(12) -0.0008(10) 0.0039(12)
C2 0.0646(15) 0.0706(18) 0.0576(15) 0.0056(12) 0.0103(12) 0.0037(13)
C3 0.0651(15) 0.0723(18) 0.0555(15) 0.0017(12) -0.0068(12) -0.0123(14)
C4 0.0362(11) 0.0691(16) 0.0548(13) 0.0053(12) -0.0025(10) -0.0025(11)
C5 0.0442(13) 0.088(2) 0.091(2) 0.0168(17) -0.0167(14) -0.0087(14)
C6 0.0429(11) 0.0664(14) 0.0684(15) 0.0106(12) 0.0085(12) 0.0004(14)
C7 0.0387(11) 0.0487(14) 0.0544(13) 0.0005(11) 0.0045(10) -0.0021(11)
C8 0.0454(12) 0.0650(15) 0.0556(14) 0.0006(12) 0.0014(11) -0.0035(11)
C9 0.0774(18) 0.0717(18) 0.0587(16) 0.0016(13) -0.0108(14) -0.0023(14)
C10 0.097(2) 0.087(2) 0.0517(15) 0.0037(13) 0.0102(16) 0.0092(17)
C11 0.0792(18) 0.0862(19) 0.0778(19) 0.0083(15) 0.0358(18) 0.0027(18)
C12 0.097(2) 0.0653(19) 0.0770(19) -0.0065(14) 0.0075(18) -0.0135(17)
C13 0.144(3) 0.095(2) 0.095(2) -0.0238(19) 0.031(2) -0.045(2)
C14 0.0667(16) 0.0592(16) 0.0592(15) 0.0140(12) 0.0121(13) 0.0032(13)
C15 0.080(2) 0.0699(19) 0.097(2) 0.0120(16) 0.0212(16) 0.0117(15)
C16 0.119(3) 0.080(2) 0.138(3) 0.005(2) 0.037(3) 0.019(2)
C17 0.166(4) 0.072(2) 0.113(3) -0.006(2) 0.047(3) 0.000(3)
C18 0.125(3) 0.079(2) 0.088(2) -0.0034(18) 0.001(2) -0.022(2)
C19 0.086(2) 0.0653(18) 0.0720(18) 0.0023(14) 0.0018(16) -0.0056(15)
C20 0.0698(15) 0.0537(14) 0.0543(14) 0.0101(12) 0.0105(12) 0.0029(13)
C21 0.0759(16) 0.0664(17) 0.0630(16) 0.0062(13) 0.0046(13) 0.0121(14)
C22 0.099(2) 0.0632(16) 0.0621(16) 0.0043(15) 0.0018(15) 0.0100(16)
C23 0.094(2) 0.0734(18) 0.0599(16) 0.0154(15) -0.0064(14) 0.0038(15)
C24 0.086(2) 0.0769(18) 0.0600(15) 0.0141(14) -0.0011(15) 0.0141(16)
C25 0.0895(19) 0.0621(16) 0.0533(15) 0.0051(12) 0.0097(15) 0.0097(15)
C26 0.140(3) 0.109(3) 0.084(2) 0.0054(19) -0.037(2) 0.011(2)

_geom_special_details            
; 
 All esds (except the esd in the dihedral angle between two l.s. planes) 
 are estimated using the full covariance matrix.  The cell esds are taken 
 into account individually in the estimation of esds in distances, angles 
 and torsion angles; correlations between esds in cell parameters are only 
 used when they are defined by crystal symmetry.  An approximate (isotropic) 
 treatment of cell esds is used for estimating esds involving l.s. planes. 
;

loop_
_geom_bond_atom_site_label_1
_geom_bond_atom_site_label_2
_geom_bond_distance
_geom_bond_site_symmetry_2
_geom_bond_publ_flag
S1 O1 1.4152(18) . ?
S1 O2 1.4252(19) . ?
S1 N1 1.637(2) . ?
S1 C20 1.753(3) . ?
N1 C2 1.484(3) . ?
N1 C1 1.488(3) . ?
N2 C5 1.276(3) . ?
N2 C6 1.414(3) . ?
C1 C14 1.502(4) . ?
C1 C4 1.547(3) . ?
C1 H1 0.9800 . ?
C2 C3 1.512(3) . ?
C2 H2A 0.9700 . ?
C2 H2B 0.9700 . ?
C3 C12 1.492(4) . ?
C3 C4 1.548(3) . ?
C3 H3 0.9800 . ?
C4 C5 1.502(3) . ?
C4 C7 1.506(3) . ?
C5 H5 0.9300 . ?
C6 C11 1.374(4) . ?
C6 C7 1.375(3) . ?
C7 C8 1.371(3) . ?
C8 C9 1.386(3) . ?
C8 H8 0.9300 . ?
C9 C10 1.361(4) . ?
C9 H9 0.9300 . ?
C10 C11 1.362(4) . ?
C10 H10 0.9300 . ?
C11 H11 0.9300 . ?
C12 C13 1.284(4) . ?
C12 H12 0.9300 . ?
C13 H13A 0.9300 . ?
C13 H13B 0.9300 . ?
C14 C19 1.373(4) . ?
C14 C15 1.386(4) . ?
C15 C16 1.367(5) . ?
C15 H15 0.9300 . ?
C16 C17 1.362(5) . ?
C16 H16 0.9300 . ?
C17 C18 1.361(5) . ?
C17 H17 0.9300 . ?
C18 C19 1.409(4) . ?
C18 H18 0.9300 . ?
C19 H19 0.9300 . ?
C20 C21 1.383(3) . ?
C20 C25 1.382(3) . ?
C21 C22 1.380(4) . ?
C21 H21 0.9300 . ?
C22 C23 1.365(4) . ?
C22 H22 0.9300 . ?
C23 C24 1.385(4) . ?
C23 C26 1.505(4) . ?
C24 C25 1.370(3) . ?
C24 H24 0.9300 . ?
C25 H25 0.9300 . ?
C26 H26A 0.9600 . ?
C26 H26B 0.9600 . ?
C26 H26C 0.9600 . ?
O3 H3A 0.823(19) . ?

loop_
_geom_angle_atom_site_label_1
_geom_angle_atom_site_label_2
_geom_angle_atom_site_label_3
_geom_angle
_geom_angle_site_symmetry_1
_geom_angle_site_symmetry_3
_geom_angle_publ_flag
O1 S1 O2 119.72(12) . . ?
O1 S1 N1 106.53(10) . . ?
O2 S1 N1 106.22(11) . . ?
O1 S1 C20 108.54(12) . . ?
O2 S1 C20 108.15(12) . . ?
N1 S1 C20 107.03(11) . . ?
C2 N1 C1 109.51(18) . . ?
C2 N1 S1 116.40(16) . . ?
C1 N1 S1 117.79(15) . . ?
C5 N2 C6 106.26(19) . . ?
N1 C1 C14 116.17(19) . . ?
N1 C1 C4 103.20(18) . . ?
C14 C1 C4 114.27(19) . . ?
N1 C1 H1 107.6 . . ?
C14 C1 H1 107.6 . . ?
C4 C1 H1 107.6 . . ?
N1 C2 C3 105.12(19) . . ?
N1 C2 H2A 110.7 . . ?
C3 C2 H2A 110.7 . . ?
N1 C2 H2B 110.7 . . ?
C3 C2 H2B 110.7 . . ?
H2A C2 H2B 108.8 . . ?
C12 C3 C2 114.7(2) . . ?
C12 C3 C4 114.9(2) . . ?
C2 C3 C4 102.21(19) . . ?
C12 C3 H3 108.2 . . ?
C2 C3 H3 108.2 . . ?
C4 C3 H3 108.2 . . ?
C5 C4 C7 99.1(2) . . ?
C5 C4 C1 112.7(2) . . ?
C7 C4 C1 118.2(2) . . ?
C5 C4 C3 112.2(2) . . ?
C7 C4 C3 114.2(2) . . ?
C1 C4 C3 101.00(18) . . ?
N2 C5 C4 115.4(2) . . ?
N2 C5 H5 122.3 . . ?
C4 C5 H5 122.3 . . ?
C11 C6 C7 121.3(2) . . ?
C11 C6 N2 126.5(2) . . ?
C7 C6 N2 112.11(19) . . ?
C8 C7 C6 119.77(19) . . ?
C8 C7 C4 133.13(19) . . ?
C6 C7 C4 107.01(18) . . ?
C7 C8 C9 118.5(2) . . ?
C7 C8 H8 120.8 . . ?
C9 C8 H8 120.8 . . ?
C10 C9 C8 121.1(2) . . ?
C10 C9 H9 119.5 . . ?
C8 C9 H9 119.5 . . ?
C9 C10 C11 120.6(2) . . ?
C9 C10 H10 119.7 . . ?
C11 C10 H10 119.7 . . ?
C10 C11 C6 118.6(3) . . ?
C10 C11 H11 120.7 . . ?
C6 C11 H11 120.7 . . ?
C13 C12 C3 126.1(3) . . ?
C13 C12 H12 116.9 . . ?
C3 C12 H12 116.9 . . ?
C12 C13 H13A 120.0 . . ?
C12 C13 H13B 120.0 . . ?
H13A C13 H13B 120.0 . . ?
C19 C14 C15 118.8(3) . . ?
C19 C14 C1 123.0(2) . . ?
C15 C14 C1 118.1(2) . . ?
C16 C15 C14 121.5(3) . . ?
C16 C15 H15 119.3 . . ?
C14 C15 H15 119.3 . . ?
C17 C16 C15 119.8(4) . . ?
C17 C16 H16 120.1 . . ?
C15 C16 H16 120.1 . . ?
C18 C17 C16 120.4(4) . . ?
C18 C17 H17 119.8 . . ?
C16 C17 H17 119.8 . . ?
C17 C18 C19 120.2(4) . . ?
C17 C18 H18 119.9 . . ?
C19 C18 H18 119.9 . . ?
C14 C19 C18 119.4(3) . . ?
C14 C19 H19 120.3 . . ?
C18 C19 H19 120.3 . . ?
C21 C20 C25 118.9(2) . . ?
C21 C20 S1 120.81(19) . . ?
C25 C20 S1 120.17(19) . . ?
C22 C21 C20 119.6(3) . . ?
C22 C21 H21 120.2 . . ?
C20 C21 H21 120.2 . . ?
C23 C22 C21 122.0(3) . . ?
C23 C22 H22 119.0 . . ?
C21 C22 H22 119.0 . . ?
C22 C23 C24 117.8(3) . . ?
C22 C23 C26 120.8(3) . . ?
C24 C23 C26 121.4(3) . . ?
C25 C24 C23 121.2(3) . . ?
C25 C24 H24 119.4 . . ?
C23 C24 H24 119.4 . . ?
C24 C25 C20 120.4(2) . . ?
C24 C25 H25 119.8 . . ?
C20 C25 H25 119.8 . . ?
C23 C26 H26A 109.5 . . ?
C23 C26 H26B 109.5 . . ?
H26A C26 H26B 109.5 . . ?
C23 C26 H26C 109.5 . . ?
H26A C26 H26C 109.5 . . ?
H26B C26 H26C 109.5 . . ?

loop_
_geom_torsion_atom_site_label_1
_geom_torsion_atom_site_label_2
_geom_torsion_atom_site_label_3
_geom_torsion_atom_site_label_4
_geom_torsion
_geom_torsion_site_symmetry_1
_geom_torsion_site_symmetry_2
_geom_torsion_site_symmetry_3
_geom_torsion_site_symmetry_4
_geom_torsion_publ_flag
O1 S1 N1 C2 177.38(18) . . . . ?
O2 S1 N1 C2 48.7(2) . . . . ?
C20 S1 N1 C2 -66.66(19) . . . . ?
O1 S1 N1 C1 -49.53(19) . . . . ?
O2 S1 N1 C1 -178.20(16) . . . . ?
C20 S1 N1 C1 66.43(18) . . . . ?
C2 N1 C1 C14 -143.5(2) . . . . ?
S1 N1 C1 C14 80.4(2) . . . . ?
C2 N1 C1 C4 -17.7(2) . . . . ?
S1 N1 C1 C4 -153.74(15) . . . . ?
C1 N1 C2 C3 -9.6(3) . . . . ?
S1 N1 C2 C3 127.10(18) . . . . ?
N1 C2 C3 C12 157.9(2) . . . . ?
N1 C2 C3 C4 32.9(2) . . . . ?
N1 C1 C4 C5 157.1(2) . . . . ?
C14 C1 C4 C5 -75.9(3) . . . . ?
N1 C1 C4 C7 -88.2(2) . . . . ?
C14 C1 C4 C7 38.9(3) . . . . ?
N1 C1 C4 C3 37.1(2) . . . . ?
C14 C1 C4 C3 164.17(19) . . . . ?
C12 C3 C4 C5 71.7(3) . . . . ?
C2 C3 C4 C5 -163.4(2) . . . . ?
C12 C3 C4 C7 -40.0(3) . . . . ?
C2 C3 C4 C7 84.8(2) . . . . ?
C12 C3 C4 C1 -168.0(2) . . . . ?
C2 C3 C4 C1 -43.1(2) . . . . ?
C6 N2 C5 C4 -1.9(4) . . . . ?
C7 C4 C5 N2 3.4(4) . . . . ?
C1 C4 C5 N2 129.2(3) . . . . ?
C3 C4 C5 N2 -117.6(3) . . . . ?
C5 N2 C6 C11 177.1(3) . . . . ?
C5 N2 C6 C7 -0.6(3) . . . . ?
C11 C6 C7 C8 1.9(4) . . . . ?
N2 C6 C7 C8 179.7(2) . . . . ?
C11 C6 C7 C4 -175.1(2) . . . . ?
N2 C6 C7 C4 2.7(3) . . . . ?
C5 C4 C7 C8 -179.8(3) . . . . ?
C1 C4 C7 C8 58.3(4) . . . . ?
C3 C4 C7 C8 -60.3(3) . . . . ?
C5 C4 C7 C6 -3.4(3) . . . . ?
C1 C4 C7 C6 -125.3(2) . . . . ?
C3 C4 C7 C6 116.1(2) . . . . ?
C6 C7 C8 C9 -1.6(3) . . . . ?
C4 C7 C8 C9 174.4(2) . . . . ?
C7 C8 C9 C10 0.5(4) . . . . ?
C8 C9 C10 C11 0.4(4) . . . . ?
C9 C10 C11 C6 -0.2(4) . . . . ?
C7 C6 C11 C10 -0.9(4) . . . . ?
N2 C6 C11 C10 -178.5(3) . . . . ?
C2 C3 C12 C13 131.1(3) . . . . ?
C4 C3 C12 C13 -110.8(3) . . . . ?
N1 C1 C14 C19 28.2(3) . . . . ?
C4 C1 C14 C19 -91.9(3) . . . . ?
N1 C1 C14 C15 -155.6(2) . . . . ?
C4 C1 C14 C15 84.3(3) . . . . ?
C19 C14 C15 C16 0.7(4) . . . . ?
C1 C14 C15 C16 -175.7(3) . . . . ?
C14 C15 C16 C17 -0.3(5) . . . . ?
C15 C16 C17 C18 -0.2(6) . . . . ?
C16 C17 C18 C19 0.3(6) . . . . ?
C15 C14 C19 C18 -0.6(4) . . . . ?
C1 C14 C19 C18 175.6(2) . . . . ?
C17 C18 C19 C14 0.1(5) . . . . ?
O1 S1 C20 C21 -152.6(2) . . . . ?
O2 S1 C20 C21 -21.3(2) . . . . ?
N1 S1 C20 C21 92.8(2) . . . . ?
O1 S1 C20 C25 31.1(2) . . . . ?
O2 S1 C20 C25 162.42(18) . . . . ?
N1 S1 C20 C25 -83.5(2) . . . . ?
C25 C20 C21 C22 0.2(3) . . . . ?
S1 C20 C21 C22 -176.16(19) . . . . ?
C20 C21 C22 C23 1.6(4) . . . . ?
C21 C22 C23 C24 -2.4(4) . . . . ?
C21 C22 C23 C26 178.1(3) . . . . ?
C22 C23 C24 C25 1.4(4) . . . . ?
C26 C23 C24 C25 -179.1(3) . . . . ?
C23 C24 C25 C20 0.4(4) . . . . ?
C21 C20 C25 C24 -1.2(3) . . . . ?
S1 C20 C25 C24 175.21(19) . . . . ?

_diffrn_measured_fraction_theta_max 0.999
_diffrn_reflns_theta_full        25.50
_diffrn_measured_fraction_theta_full 0.999
_refine_diff_density_max         0.184
_refine_diff_density_min         -0.252
_refine_diff_density_rms         0.032

####################################################################### 
# 
# This file contains crystal structure data downloaded from the 
# Cambridge Structural Database (CSD) hosted by the Cambridge 
# Crystallographic Data Centre (CCDC).
# 
# Full information about CCDC data access policies and citation 
# guidelines are available at http://www.ccdc.cam.ac.uk/access/V1 
# 
# Audit and citation data items may have been added by the CCDC. 
# Please retain this information to preserve the provenance of 
# this file and to allow appropriate attribution of the data. 
# 
#######################################################################

data_mo_dm11493_0m
_database_code_depnum_ccdc_archive 'CCDC 1018539'
_audit_update_record             
;
2014-08-08 deposited with the CCDC.
2016-03-29 downloaded from the CCDC.
;

_audit_creation_method           SHELXL-97
_chemical_name_systematic        
; 
 ? 
;
_chemical_name_common            ?
_chemical_melting_point          ?
_chemical_formula_moiety         ?
_chemical_formula_sum            'C20 H20 N2 O2 S'
_chemical_formula_weight         352.44

loop_
_atom_type_symbol
_atom_type_description
_atom_type_scat_dispersion_real
_atom_type_scat_dispersion_imag
_atom_type_scat_source
C C 0.0033 0.0016 'International Tables Vol C Tables 4.2.6.8 and 6.1.1.4'
H H 0.0000 0.0000 'International Tables Vol C Tables 4.2.6.8 and 6.1.1.4'
N N 0.0061 0.0033 'International Tables Vol C Tables 4.2.6.8 and 6.1.1.4'
O O 0.0106 0.0060 'International Tables Vol C Tables 4.2.6.8 and 6.1.1.4'
S S 0.1246 0.1234 'International Tables Vol C Tables 4.2.6.8 and 6.1.1.4'

_symmetry_cell_setting           Orthorhombic
_symmetry_space_group_name_H-M   P2(1)2(1)2(1)

loop_
_symmetry_equiv_pos_as_xyz
'x, y, z'
'x+1/2, -y+1/2, -z'
'-x, y+1/2, -z+1/2'
'-x+1/2, -y, z+1/2'

_cell_length_a                   8.4047(7)
_cell_length_b                   8.8853(8)
_cell_length_c                   24.000(2)
_cell_angle_alpha                90.00
_cell_angle_beta                 90.00
_cell_angle_gamma                90.00
_cell_volume                     1792.3(3)
_cell_formula_units_Z            4
_cell_measurement_temperature    296(2)
_cell_measurement_reflns_used    5784
_cell_measurement_theta_min      2.44
_cell_measurement_theta_max      29.08

_exptl_crystal_description       block
_exptl_crystal_colour            colourless
_exptl_crystal_size_max          0.25
_exptl_crystal_size_mid          0.20
_exptl_crystal_size_min          0.15
_exptl_crystal_density_meas      ?
_exptl_crystal_density_diffrn    1.306
_exptl_crystal_density_method    'not measured'
_exptl_crystal_F_000             744
_exptl_absorpt_coefficient_mu    0.196
_exptl_absorpt_correction_type   multi-scan
_exptl_absorpt_correction_T_min  0.9526
_exptl_absorpt_correction_T_max  0.9712
_exptl_absorpt_process_details   sadabs

_exptl_special_details           
; 
 ? 
;

_diffrn_ambient_temperature      296(2)
_diffrn_radiation_wavelength     0.71073
_diffrn_radiation_type           MoK\a
_diffrn_radiation_source         'fine-focus sealed tube'
_diffrn_radiation_monochromator  graphite
_diffrn_measurement_device_type  'Bruker APEX-II CCD'
_diffrn_measurement_method       '\f and \w scans'
_diffrn_detector_area_resol_mean ?
_diffrn_reflns_number            16132
_diffrn_reflns_av_R_equivalents  0.0274
_diffrn_reflns_av_sigmaI/netI    0.0291
_diffrn_reflns_limit_h_min       -11
_diffrn_reflns_limit_h_max       10
_diffrn_reflns_limit_k_min       -12
_diffrn_reflns_limit_k_max       12
_diffrn_reflns_limit_l_min       -32
_diffrn_reflns_limit_l_max       32
_diffrn_reflns_theta_min         1.70
_diffrn_reflns_theta_max         28.99
_reflns_number_total             4755
_reflns_number_gt                4096
_reflns_threshold_expression     >2sigma(I)

_computing_data_collection       'Bruker APEX2'
_computing_cell_refinement       'Bruker SAINT'
_computing_data_reduction        'Bruker SAINT'
_computing_structure_solution    'SHELXS-97 (Sheldrick, 2008)'
_computing_structure_refinement  'SHELXL-97 (Sheldrick, 2008)'
_computing_molecular_graphics    'Bruker SHELXTL'
_computing_publication_material  'Bruker SHELXTL'

_refine_special_details          
; 
 Refinement of F^2^ against ALL reflections.  The weighted R-factor wR and 
 goodness of fit S are based on F^2^, conventional R-factors R are based 
 on F, with F set to zero for negative F^2^. The threshold expression of 
 F^2^ > 2sigma(F^2^) is used only for calculating R-factors(gt) etc. and is 
 not relevant to the choice of reflections for refinement.  R-factors based 
 on F^2^ are statistically about twice as large as those based on F, and R- 
 factors based on ALL data will be even larger. 
;

_refine_ls_structure_factor_coef Fsqd
_refine_ls_matrix_type           full
_refine_ls_weighting_scheme      calc
_refine_ls_weighting_details     
'calc w=1/[\s^2^(Fo^2^)+(0.0607P)^2^+0.0710P] where P=(Fo^2^+2Fc^2^)/3'
_atom_sites_solution_primary     direct
_atom_sites_solution_secondary   difmap
_atom_sites_solution_hydrogens   geom
_refine_ls_hydrogen_treatment    constr
_refine_ls_extinction_method     none
_refine_ls_extinction_coef       ?
_refine_ls_abs_structure_details 'Flack H D (1983), Acta Cryst. A39, 876-881'
_refine_ls_abs_structure_Flack   0.07(6)
_chemical_absolute_configuration ad
_refine_ls_number_reflns         4755
_refine_ls_number_parameters     227
_refine_ls_number_restraints     0
_refine_ls_R_factor_all          0.0463
_refine_ls_R_factor_gt           0.0373
_refine_ls_wR_factor_ref         0.1019
_refine_ls_wR_factor_gt          0.0967
_refine_ls_goodness_of_fit_ref   1.049
_refine_ls_restrained_S_all      1.049
_refine_ls_shift/su_max          0.001
_refine_ls_shift/su_mean         0.000

loop_
_atom_site_label
_atom_site_type_symbol
_atom_site_fract_x
_atom_site_fract_y
_atom_site_fract_z
_atom_site_U_iso_or_equiv
_atom_site_adp_type
_atom_site_occupancy
_atom_site_symmetry_multiplicity
_atom_site_calc_flag
_atom_site_refinement_flags
_atom_site_disorder_assembly
_atom_site_disorder_group
S1 S 0.32969(5) 0.94615(5) 0.151976(16) 0.04120(11) Uani 1 1 d . . .
O1 O 0.20830(18) 1.01271(16) 0.11852(5) 0.0559(4) Uani 1 1 d . . .
O2 O 0.3339(2) 0.97943(15) 0.21026(5) 0.0588(4) Uani 1 1 d . . .
N1 N 0.31239(18) 0.76499(15) 0.14662(5) 0.0390(3) Uani 1 1 d . . .
N2 N 0.66668(16) 0.52330(17) 0.16909(5) 0.0410(3) Uani 1 1 d . . .
H2 H 0.6898 0.5158 0.2039 0.049 Uiso 1 1 calc R . .
C1 C 0.2667(2) 0.6956(2) 0.09311(7) 0.0440(4) Uani 1 1 d . . .
H1A H 0.1966 0.7640 0.0734 0.053 Uiso 1 1 calc R . .
H1B H 0.2073 0.6042 0.1006 0.053 Uiso 1 1 calc R . .
C2 C 0.4087(2) 0.6568(2) 0.05514(7) 0.0425(4) Uani 1 1 d . . .
H2A H 0.4506 0.7500 0.0389 0.051 Uiso 1 1 calc R . .
C3 C 0.5357(2) 0.58594(19) 0.09082(7) 0.0376(3) Uani 1 1 d . . .
C4 C 0.6768(2) 0.50356(18) 0.07549(6) 0.0388(3) Uani 1 1 d . . .
C5 C 0.7437(2) 0.4547(2) 0.02497(8) 0.0504(4) Uani 1 1 d . . .
H5 H 0.6943 0.4760 -0.0088 0.060 Uiso 1 1 calc R . .
C6 C 0.8840(3) 0.3745(2) 0.02642(9) 0.0606(6) Uani 1 1 d . . .
H6 H 0.9287 0.3417 -0.0069 0.073 Uiso 1 1 calc R . .
C7 C 0.9604(3) 0.3414(3) 0.07602(10) 0.0598(5) Uani 1 1 d . . .
H7 H 1.0550 0.2871 0.0753 0.072 Uiso 1 1 calc R . .
C8 C 0.8983(2) 0.3875(2) 0.12685(9) 0.0512(5) Uani 1 1 d . . .
H8 H 0.9501 0.3667 0.1602 0.061 Uiso 1 1 calc R . .
C9 C 0.75568(19) 0.46621(19) 0.12573(7) 0.0395(3) Uani 1 1 d . . .
C10 C 0.5350(2) 0.59417(18) 0.14761(7) 0.0373(3) Uani 1 1 d . . .
C11 C 0.4135(2) 0.66948(19) 0.18343(6) 0.0367(3) Uani 1 1 d . . .
H11 H 0.4695 0.7359 0.2095 0.044 Uiso 1 1 calc R . .
C12 C 0.30842(19) 0.56402(18) 0.21735(6) 0.0378(3) Uani 1 1 d . . .
C13 C 0.2982(2) 0.4109(2) 0.20693(8) 0.0476(4) Uani 1 1 d . . .
H13 H 0.3578 0.3686 0.1783 0.057 Uiso 1 1 calc R . .
C14 C 0.1994(3) 0.3199(2) 0.23908(9) 0.0550(5) Uani 1 1 d . . .
H14 H 0.1928 0.2174 0.2315 0.066 Uiso 1 1 calc R . .
C15 C 0.1116(2) 0.3803(2) 0.28185(9) 0.0525(5) Uani 1 1 d . . .
H15 H 0.0469 0.3188 0.3035 0.063 Uiso 1 1 calc R . .
C16 C 0.1200(2) 0.5323(2) 0.29237(9) 0.0544(5) Uani 1 1 d . . .
H16 H 0.0598 0.5741 0.3209 0.065 Uiso 1 1 calc R . .
C17 C 0.2182(2) 0.6230(2) 0.26043(8) 0.0479(4) Uani 1 1 d . . .
H17 H 0.2237 0.7255 0.2681 0.057 Uiso 1 1 calc R . .
C18 C 0.3561(3) 0.5546(3) 0.00900(9) 0.0647(6) Uani 1 1 d . . .
H18 H 0.3218 0.4585 0.0185 0.078 Uiso 1 1 calc R . .
C19 C 0.3550(3) 0.5913(5) -0.04354(10) 0.0983(11) Uani 1 1 d . . .
H19A H 0.3885 0.6865 -0.0545 0.118 Uiso 1 1 calc R . .
H19B H 0.3208 0.5222 -0.0701 0.118 Uiso 1 1 calc R . .
C20 C 0.5150(3) 0.9999(3) 0.12455(10) 0.0642(6) Uani 1 1 d . . .
H20A H 0.5179 0.9777 0.0854 0.096 Uiso 1 1 calc R . .
H20B H 0.5981 0.9455 0.1432 0.096 Uiso 1 1 calc R . .
H20C H 0.5302 1.1059 0.1301 0.096 Uiso 1 1 calc R . .

loop_
_atom_site_aniso_label
_atom_site_aniso_U_11
_atom_site_aniso_U_22
_atom_site_aniso_U_33
_atom_site_aniso_U_23
_atom_site_aniso_U_13
_atom_site_aniso_U_12
S1 0.0500(2) 0.0462(2) 0.02738(17) -0.00159(16) 0.00352(17) 0.01210(18)
O1 0.0640(8) 0.0604(7) 0.0435(7) 0.0045(6) -0.0029(6) 0.0243(7)
O2 0.0905(10) 0.0569(7) 0.0289(6) -0.0089(5) 0.0026(7) 0.0179(8)
N1 0.0437(7) 0.0458(7) 0.0277(6) -0.0001(5) -0.0034(6) 0.0105(6)
N2 0.0405(7) 0.0577(8) 0.0248(6) 0.0041(5) 0.0000(5) 0.0108(7)
C1 0.0429(9) 0.0537(9) 0.0355(8) -0.0042(7) -0.0099(7) 0.0106(8)
C2 0.0483(9) 0.0529(9) 0.0262(7) -0.0047(7) -0.0083(7) 0.0102(8)
C3 0.0413(8) 0.0458(9) 0.0258(7) -0.0005(6) -0.0009(6) 0.0066(7)
C4 0.0440(8) 0.0420(7) 0.0304(7) 0.0013(6) 0.0033(7) 0.0053(7)
C5 0.0637(11) 0.0538(10) 0.0336(8) 0.0002(8) 0.0097(7) 0.0090(10)
C6 0.0709(13) 0.0629(12) 0.0479(11) 0.0006(9) 0.0249(10) 0.0170(10)
C7 0.0507(11) 0.0641(12) 0.0646(13) 0.0074(10) 0.0183(10) 0.0202(9)
C8 0.0438(9) 0.0608(11) 0.0490(11) 0.0117(9) 0.0046(8) 0.0118(8)
C9 0.0387(8) 0.0462(9) 0.0335(8) 0.0043(7) 0.0048(6) 0.0041(7)
C10 0.0372(8) 0.0477(8) 0.0270(7) -0.0001(6) 0.0008(6) 0.0074(6)
C11 0.0390(8) 0.0451(8) 0.0258(7) 0.0000(6) -0.0011(6) 0.0090(7)
C12 0.0363(8) 0.0456(8) 0.0314(7) -0.0004(6) -0.0004(6) 0.0079(7)
C13 0.0496(10) 0.0458(9) 0.0475(10) -0.0063(7) 0.0002(8) 0.0104(8)
C14 0.0572(12) 0.0408(9) 0.0672(13) 0.0019(8) -0.0050(10) 0.0024(9)
C15 0.0470(10) 0.0545(11) 0.0560(12) 0.0124(9) 0.0017(9) -0.0022(8)
C16 0.0537(10) 0.0588(11) 0.0508(11) 0.0032(9) 0.0163(8) 0.0044(9)
C17 0.0548(11) 0.0443(9) 0.0445(10) -0.0017(7) 0.0128(8) 0.0054(8)
C18 0.0604(12) 0.0836(14) 0.0501(11) -0.0284(11) -0.0181(9) 0.0178(12)
C19 0.0670(15) 0.185(3) 0.0429(12) -0.0431(16) -0.0198(11) 0.0321(18)
C20 0.0640(12) 0.0694(13) 0.0593(14) -0.0005(11) 0.0087(11) -0.0113(11)

_geom_special_details            
; 
 All esds (except the esd in the dihedral angle between two l.s. planes) 
 are estimated using the full covariance matrix.  The cell esds are taken 
 into account individually in the estimation of esds in distances, angles 
 and torsion angles; correlations between esds in cell parameters are only 
 used when they are defined by crystal symmetry.  An approximate (isotropic) 
 treatment of cell esds is used for estimating esds involving l.s. planes. 
;

loop_
_geom_bond_atom_site_label_1
_geom_bond_atom_site_label_2
_geom_bond_distance
_geom_bond_site_symmetry_2
_geom_bond_publ_flag
S1 O1 1.4266(14) . ?
S1 O2 1.4302(12) . ?
S1 N1 1.6213(14) . ?
S1 C20 1.757(2) . ?
N1 C1 1.475(2) . ?
N1 C11 1.491(2) . ?
N2 C10 1.374(2) . ?
N2 C9 1.378(2) . ?
N2 H2 0.8600 . ?
C1 C2 1.540(3) . ?
C1 H1A 0.9700 . ?
C1 H1B 0.9700 . ?
C2 C18 1.499(2) . ?
C2 C3 1.507(2) . ?
C2 H2A 0.9800 . ?
C3 C10 1.365(2) . ?
C3 C4 1.441(2) . ?
C4 C5 1.406(2) . ?
C4 C9 1.416(2) . ?
C5 C6 1.378(3) . ?
C5 H5 0.9300 . ?
C6 C7 1.384(3) . ?
C6 H6 0.9300 . ?
C7 C8 1.389(3) . ?
C7 H7 0.9300 . ?
C8 C9 1.388(2) . ?
C8 H8 0.9300 . ?
C10 C11 1.493(2) . ?
C11 C12 1.523(2) . ?
C11 H11 0.9800 . ?
C12 C17 1.385(2) . ?
C12 C13 1.386(2) . ?
C13 C14 1.392(3) . ?
C13 H13 0.9300 . ?
C14 C15 1.373(3) . ?
C14 H14 0.9300 . ?
C15 C16 1.376(3) . ?
C15 H15 0.9300 . ?
C16 C17 1.385(3) . ?
C16 H16 0.9300 . ?
C17 H17 0.9300 . ?
C18 C19 1.302(4) . ?
C18 H18 0.9300 . ?
C19 H19A 0.9300 . ?
C19 H19B 0.9300 . ?
C20 H20A 0.9600 . ?
C20 H20B 0.9600 . ?
C20 H20C 0.9600 . ?

loop_
_geom_angle_atom_site_label_1
_geom_angle_atom_site_label_2
_geom_angle_atom_site_label_3
_geom_angle
_geom_angle_site_symmetry_1
_geom_angle_site_symmetry_3
_geom_angle_publ_flag
O1 S1 O2 118.85(8) . . ?
O1 S1 N1 107.63(8) . . ?
O2 S1 N1 106.56(8) . . ?
O1 S1 C20 108.09(10) . . ?
O2 S1 C20 106.74(11) . . ?
N1 S1 C20 108.65(10) . . ?
C1 N1 C11 115.23(13) . . ?
C1 N1 S1 120.47(11) . . ?
C11 N1 S1 117.84(11) . . ?
C10 N2 C9 108.82(13) . . ?
C10 N2 H2 125.6 . . ?
C9 N2 H2 125.6 . . ?
N1 C1 C2 114.01(14) . . ?
N1 C1 H1A 108.8 . . ?
C2 C1 H1A 108.8 . . ?
N1 C1 H1B 108.8 . . ?
C2 C1 H1B 108.8 . . ?
H1A C1 H1B 107.6 . . ?
C18 C2 C3 112.06(16) . . ?
C18 C2 C1 110.12(16) . . ?
C3 C2 C1 107.83(14) . . ?
C18 C2 H2A 108.9 . . ?
C3 C2 H2A 108.9 . . ?
C1 C2 H2A 108.9 . . ?
C10 C3 C4 106.59(14) . . ?
C10 C3 C2 122.83(15) . . ?
C4 C3 C2 130.56(14) . . ?
C5 C4 C9 118.35(16) . . ?
C5 C4 C3 134.96(15) . . ?
C9 C4 C3 106.68(13) . . ?
C6 C5 C4 118.72(18) . . ?
C6 C5 H5 120.6 . . ?
C4 C5 H5 120.6 . . ?
C5 C6 C7 121.89(18) . . ?
C5 C6 H6 119.1 . . ?
C7 C6 H6 119.1 . . ?
C6 C7 C8 121.25(18) . . ?
C6 C7 H7 119.4 . . ?
C8 C7 H7 119.4 . . ?
C9 C8 C7 117.13(18) . . ?
C9 C8 H8 121.4 . . ?
C7 C8 H8 121.4 . . ?
N2 C9 C8 129.74(16) . . ?
N2 C9 C4 107.61(14) . . ?
C8 C9 C4 122.64(16) . . ?
C3 C10 N2 110.29(14) . . ?
C3 C10 C11 126.99(15) . . ?
N2 C10 C11 122.72(14) . . ?
N1 C11 C10 107.69(13) . . ?
N1 C11 C12 109.66(13) . . ?
C10 C11 C12 115.37(14) . . ?
N1 C11 H11 108.0 . . ?
C10 C11 H11 108.0 . . ?
C12 C11 H11 108.0 . . ?
C17 C12 C13 118.19(17) . . ?
C17 C12 C11 118.90(15) . . ?
C13 C12 C11 122.91(16) . . ?
C12 C13 C14 120.46(18) . . ?
C12 C13 H13 119.8 . . ?
C14 C13 H13 119.8 . . ?
C15 C14 C13 120.54(17) . . ?
C15 C14 H14 119.7 . . ?
C13 C14 H14 119.7 . . ?
C14 C15 C16 119.52(19) . . ?
C14 C15 H15 120.2 . . ?
C16 C15 H15 120.2 . . ?
C15 C16 C17 120.04(19) . . ?
C15 C16 H16 120.0 . . ?
C17 C16 H16 120.0 . . ?
C16 C17 C12 121.25(17) . . ?
C16 C17 H17 119.4 . . ?
C12 C17 H17 119.4 . . ?
C19 C18 C2 124.4(3) . . ?
C19 C18 H18 117.8 . . ?
C2 C18 H18 117.8 . . ?
C18 C19 H19A 120.0 . . ?
C18 C19 H19B 120.0 . . ?
H19A C19 H19B 120.0 . . ?
S1 C20 H20A 109.5 . . ?
S1 C20 H20B 109.5 . . ?
H20A C20 H20B 109.5 . . ?
S1 C20 H20C 109.5 . . ?
H20A C20 H20C 109.5 . . ?
H20B C20 H20C 109.5 . . ?

loop_
_geom_hbond_atom_site_label_D
_geom_hbond_atom_site_label_H
_geom_hbond_atom_site_label_A
_geom_hbond_distance_DH
_geom_hbond_distance_HA
_geom_hbond_distance_DA
_geom_hbond_angle_DHA
_geom_hbond_site_symmetry_A
N2 H2 O2 0.86 2.10 2.9218(17) 161.0 3_645

_diffrn_measured_fraction_theta_max 0.997
_diffrn_reflns_theta_full        28.99
_diffrn_measured_fraction_theta_full 0.997
_refine_diff_density_max         0.236
_refine_diff_density_min         -0.253
_refine_diff_density_rms         0.055
####################################################################### 
# 
# This file contains crystal structure data downloaded from the 
# Cambridge Structural Database (CSD) hosted by the Cambridge 
# Crystallographic Data Centre (CCDC).
# 
# Full information about CCDC data access policies and citation 
# guidelines are available at http://www.ccdc.cam.ac.uk/access/V1 
# 
# Audit and citation data items may have been added by the CCDC. 
# Please retain this information to preserve the provenance of 
# this file and to allow appropriate attribution of the data. 
# 
#######################################################################

data_cd211163
_database_code_depnum_ccdc_archive 'CCDC 1018540'
_audit_update_record             
;
2014-08-08 deposited with the CCDC.
2016-03-29 downloaded from the CCDC.
;

_audit_creation_method           SHELXL-97
_chemical_name_systematic        
; 
 ? 
;
_chemical_name_common            ?
_chemical_melting_point          ?
_chemical_formula_moiety         ?
_chemical_formula_sum            'C26 H24 N2 O2 S'
_chemical_formula_weight         428.53

loop_
_atom_type_symbol
_atom_type_description
_atom_type_scat_dispersion_real
_atom_type_scat_dispersion_imag
_atom_type_scat_source
C C 0.0033 0.0016 'International Tables Vol C Tables 4.2.6.8 and 6.1.1.4'
H H 0.0000 0.0000 'International Tables Vol C Tables 4.2.6.8 and 6.1.1.4'
N N 0.0061 0.0033 'International Tables Vol C Tables 4.2.6.8 and 6.1.1.4'
O O 0.0106 0.0060 'International Tables Vol C Tables 4.2.6.8 and 6.1.1.4'
S S 0.1246 0.1234 'International Tables Vol C Tables 4.2.6.8 and 6.1.1.4'

_symmetry_cell_setting           Orthorhombic
_symmetry_space_group_name_H-M   P2(1)2(1)2(1)

loop_
_symmetry_equiv_pos_as_xyz
'x, y, z'
'-x+1/2, -y, z+1/2'
'-x, y+1/2, -z+1/2'
'x+1/2, -y+1/2, -z'

_cell_length_a                   11.8055(8)
_cell_length_b                   13.0054(9)
_cell_length_c                   14.4044(10)
_cell_angle_alpha                90.00
_cell_angle_beta                 90.00
_cell_angle_gamma                90.00
_cell_volume                     2211.6(3)
_cell_formula_units_Z            4
_cell_measurement_temperature    293(2)
_cell_measurement_reflns_used    4692
_cell_measurement_theta_min      4.458
_cell_measurement_theta_max      47.782

_exptl_crystal_description       prismatic
_exptl_crystal_colour            colorless
_exptl_crystal_size_max          0.318
_exptl_crystal_size_mid          0.269
_exptl_crystal_size_min          0.213
_exptl_crystal_density_meas      ?
_exptl_crystal_density_diffrn    1.287
_exptl_crystal_density_method    'not measured'
_exptl_crystal_F_000             904
_exptl_absorpt_coefficient_mu    0.172
_exptl_absorpt_correction_type   empirical
_exptl_absorpt_correction_T_min  0.83703
_exptl_absorpt_correction_T_max  1.00000
_exptl_absorpt_process_details   sadabs

_exptl_special_details           
; 
 ? 
;

_diffrn_ambient_temperature      293(2)
_diffrn_radiation_wavelength     0.71073
_diffrn_radiation_type           MoK\a
_diffrn_radiation_source         'fine-focus sealed tube'
_diffrn_radiation_monochromator  graphite
_diffrn_measurement_device_type  'CCD area detector'
_diffrn_measurement_method       'phi and omega scans'
_diffrn_detector_area_resol_mean ?
_diffrn_standards_number         ?
_diffrn_standards_interval_count ?
_diffrn_standards_interval_time  ?
_diffrn_standards_decay_%        ?
_diffrn_reflns_number            12053
_diffrn_reflns_av_R_equivalents  0.0172
_diffrn_reflns_av_sigmaI/netI    0.0227
_diffrn_reflns_limit_h_min       -14
_diffrn_reflns_limit_h_max       13
_diffrn_reflns_limit_k_min       -16
_diffrn_reflns_limit_k_max       15
_diffrn_reflns_limit_l_min       -17
_diffrn_reflns_limit_l_max       11
_diffrn_reflns_theta_min         2.11
_diffrn_reflns_theta_max         26.00
_reflns_number_total             4345
_reflns_number_gt                3883
_reflns_threshold_expression     >2sigma(I)

_computing_data_collection       'Bruker SMART'
_computing_cell_refinement       'Bruker SMART'
_computing_data_reduction        'Bruker SHELXTL'
_computing_structure_solution    'SHELXS-97 (Sheldrick, 1990)'
_computing_structure_refinement  'SHELXL-97 (Sheldrick, 1997)'
_computing_molecular_graphics    'Bruker SHELXTL'
_computing_publication_material  'Bruker SHELXTL'

_refine_special_details          
; 
 Refinement of F^2^ against ALL reflections.  The weighted R-factor wR and 
 goodness of fit S are based on F^2^, conventional R-factors R are based 
 on F, with F set to zero for negative F^2^. The threshold expression of 
 F^2^ > 2sigma(F^2^) is used only for calculating R-factors(gt) etc. and is 
 not relevant to the choice of reflections for refinement.  R-factors based 
 on F^2^ are statistically about twice as large as those based on F, and R- 
 factors based on ALL data will be even larger. 
;

_refine_ls_structure_factor_coef Fsqd
_refine_ls_matrix_type           full
_refine_ls_weighting_scheme      calc
_refine_ls_weighting_details     
'calc w=1/[\s^2^(Fo^2^)+(0.0630P)^2^+0.0938P] where P=(Fo^2^+2Fc^2^)/3'
_atom_sites_solution_primary     direct
_atom_sites_solution_secondary   difmap
_atom_sites_solution_hydrogens   geom
_refine_ls_hydrogen_treatment    mixed
_refine_ls_extinction_method     none
_refine_ls_extinction_coef       ?
_refine_ls_abs_structure_details 'Flack H D (1983), Acta Cryst. A39, 876-881'
_refine_ls_abs_structure_Flack   0.05(7)
_chemical_absolute_configuration ad
_refine_ls_number_reflns         4345
_refine_ls_number_parameters     307
_refine_ls_number_restraints     24
_refine_ls_R_factor_all          0.0446
_refine_ls_R_factor_gt           0.0394
_refine_ls_wR_factor_ref         0.1036
_refine_ls_wR_factor_gt          0.0994
_refine_ls_goodness_of_fit_ref   1.042
_refine_ls_restrained_S_all      1.052
_refine_ls_shift/su_max          0.003
_refine_ls_shift/su_mean         0.000

loop_
_atom_site_label
_atom_site_type_symbol
_atom_site_fract_x
_atom_site_fract_y
_atom_site_fract_z
_atom_site_U_iso_or_equiv
_atom_site_adp_type
_atom_site_occupancy
_atom_site_symmetry_multiplicity
_atom_site_calc_flag
_atom_site_refinement_flags
_atom_site_disorder_assembly
_atom_site_disorder_group
S1 S 0.30655(4) 0.70676(4) 0.11093(4) 0.06129(16) Uani 1 1 d . . .
N2 N 0.19612(15) 0.63545(13) 0.12925(12) 0.0595(4) Uani 1 1 d . . .
N1 N -0.09440(15) 0.73867(13) 0.16057(12) 0.0574(4) Uani 1 1 d . A .
O1 O 0.29001(14) 0.75249(14) 0.02149(10) 0.0767(4) Uani 1 1 d . . .
O2 O 0.40314(13) 0.64388(14) 0.12730(13) 0.0855(5) Uani 1 1 d . . .
C1 C 0.08333(17) 0.66492(15) 0.09118(13) 0.0538(4) Uani 1 1 d . A .
H1 H 0.0932 0.7273 0.0539 0.065 Uiso 1 1 calc R . .
C2 C 0.1924(2) 0.57004(18) 0.21196(16) 0.0723(6) Uani 1 1 d . A .
H2A H 0.2694 0.5524 0.2293 0.087 Uiso 1 1 calc R . .
H2B H 0.1536 0.5066 0.1963 0.087 Uiso 1 1 calc R . .
C3 C 0.1335(2) 0.6186(2) 0.29592(16) 0.0691(6) Uani 1 1 d . . .
C4 C 0.02858(16) 0.67303(14) 0.26201(14) 0.0540(5) Uani 1 1 d . A .
C5 C 0.00777(16) 0.69044(13) 0.17109(13) 0.0509(4) Uani 1 1 d . . .
C6 C -0.14192(17) 0.75242(15) 0.24645(14) 0.0537(4) Uani 1 1 d . . .
C7 C -0.06622(17) 0.71281(14) 0.31239(13) 0.0533(4) Uani 1 1 d . A .
C8 C -0.0958(2) 0.71886(19) 0.40643(15) 0.0700(6) Uani 1 1 d . . .
H8 H -0.0474 0.6933 0.4519 0.084 Uiso 1 1 calc R A .
C9 C -0.1966(2) 0.7629(2) 0.43046(16) 0.0813(7) Uani 1 1 d . A .
H9 H -0.2164 0.7670 0.4928 0.098 Uiso 1 1 calc R . .
C10 C -0.2696(2) 0.8012(2) 0.36466(19) 0.0799(7) Uani 1 1 d . . .
H10 H -0.3372 0.8313 0.3835 0.096 Uiso 1 1 calc R A .
C11 C -0.2445(2) 0.79596(19) 0.27172(17) 0.0705(6) Uani 1 1 d . A .
H11 H -0.2947 0.8208 0.2272 0.085 Uiso 1 1 calc R . .
C12 C 0.0992(5) 0.5285(5) 0.3585(4) 0.0773(14) Uani 0.70 1 d PU A 1
H12 H 0.0435 0.4832 0.3382 0.093 Uiso 0.70 1 calc PR A 1
C13 C 0.1453(5) 0.5140(4) 0.4379(3) 0.1070(17) Uani 0.70 1 d PU A 1
H13A H 0.2011 0.5587 0.4590 0.128 Uiso 0.70 1 calc PR A 1
H13B H 0.1230 0.4587 0.4746 0.128 Uiso 0.70 1 calc PR A 1
C12' C 0.1321(13) 0.5574(11) 0.3851(10) 0.077(4) Uani 0.30 1 d PU A 2
H12' H 0.1934 0.5614 0.4255 0.092 Uiso 0.30 1 calc PR A 2
C13' C 0.0485(10) 0.5009(8) 0.4053(8) 0.091(3) Uani 0.30 1 d PU A 2
H13C H -0.0130 0.4967 0.3650 0.110 Uiso 0.30 1 calc PR A 2
H13D H 0.0485 0.4635 0.4603 0.110 Uiso 0.30 1 calc PR A 2
C14 C 0.03919(16) 0.58112(16) 0.02808(15) 0.0583(5) Uani 1 1 d . . .
C15 C 0.0662(2) 0.5822(2) -0.06490(16) 0.0794(7) Uani 1 1 d . A .
H15 H 0.1110 0.6350 -0.0883 0.095 Uiso 1 1 calc R . .
C16 C 0.0281(3) 0.5065(3) -0.1238(2) 0.1003(10) Uani 1 1 d . . .
H16 H 0.0481 0.5079 -0.1862 0.120 Uiso 1 1 calc R A .
C17 C -0.0387(3) 0.4297(3) -0.0908(3) 0.0981(10) Uani 1 1 d . A .
H17 H -0.0654 0.3791 -0.1309 0.118 Uiso 1 1 calc R . .
C18 C -0.0666(3) 0.4269(2) 0.0012(3) 0.0995(9) Uani 1 1 d . . .
H18 H -0.1113 0.3736 0.0238 0.119 Uiso 1 1 calc R A .
C19 C -0.0287(2) 0.50261(19) 0.0609(2) 0.0821(7) Uani 1 1 d . A .
H19 H -0.0491 0.5007 0.1232 0.099 Uiso 1 1 calc R . .
C20 C 0.31104(16) 0.80639(15) 0.19298(13) 0.0552(4) Uani 1 1 d . . .
C21 C 0.24574(18) 0.89407(18) 0.18191(16) 0.0675(6) Uani 1 1 d . . .
H21 H 0.1985 0.9006 0.1306 0.081 Uiso 1 1 calc R . .
C22 C 0.2507(2) 0.97073(19) 0.24616(19) 0.0740(6) Uani 1 1 d . . .
H22 H 0.2061 1.0290 0.2380 0.089 Uiso 1 1 calc R . .
C23 C 0.32045(18) 0.96440(19) 0.32360(17) 0.0698(6) Uani 1 1 d . . .
C24 C 0.3836(2) 0.8769(2) 0.33358(16) 0.0769(7) Uani 1 1 d . . .
H24 H 0.4303 0.8705 0.3852 0.092 Uiso 1 1 calc R . .
C25 C 0.3804(2) 0.7977(2) 0.26962(15) 0.0706(6) Uani 1 1 d . . .
H25 H 0.4246 0.7393 0.2782 0.085 Uiso 1 1 calc R . .
C26 C 0.3291(3) 1.0507(3) 0.3926(2) 0.1044(10) Uani 1 1 d . . .
H26A H 0.4059 1.0748 0.3952 0.157 Uiso 1 1 calc R . .
H26B H 0.3065 1.0266 0.4528 0.157 Uiso 1 1 calc R . .
H26C H 0.2803 1.1061 0.3738 0.157 Uiso 1 1 calc R . .
H1A H -0.1243(19) 0.7534(18) 0.1128(17) 0.061(6) Uiso 1 1 d . . .
H3 H 0.185(2) 0.6688(17) 0.3229(17) 0.071(7) Uiso 1 1 d . . .

loop_
_atom_site_aniso_label
_atom_site_aniso_U_11
_atom_site_aniso_U_22
_atom_site_aniso_U_33
_atom_site_aniso_U_23
_atom_site_aniso_U_13
_atom_site_aniso_U_12
S1 0.0542(3) 0.0763(3) 0.0534(3) -0.0087(2) 0.0101(2) 0.0028(3)
N2 0.0580(9) 0.0637(9) 0.0570(9) 0.0051(8) -0.0002(8) 0.0078(8)
N1 0.0654(10) 0.0624(10) 0.0446(9) -0.0009(8) -0.0084(8) 0.0131(8)
O1 0.0831(10) 0.0997(10) 0.0473(8) -0.0054(8) 0.0156(7) -0.0149(10)
O2 0.0570(8) 0.0992(12) 0.1003(14) -0.0259(10) 0.0087(8) 0.0160(9)
C1 0.0578(10) 0.0540(9) 0.0497(10) 0.0046(8) -0.0011(9) 0.0063(9)
C2 0.0615(11) 0.0729(13) 0.0824(15) 0.0212(12) -0.0007(12) 0.0165(11)
C3 0.0675(13) 0.0800(15) 0.0597(13) 0.0248(12) -0.0012(11) 0.0103(12)
C4 0.0591(11) 0.0498(10) 0.0531(11) 0.0094(8) -0.0013(9) 0.0006(8)
C5 0.0556(10) 0.0472(9) 0.0500(10) 0.0021(8) -0.0010(8) 0.0048(8)
C6 0.0623(11) 0.0486(9) 0.0501(10) -0.0026(9) -0.0010(9) 0.0041(9)
C7 0.0625(11) 0.0461(9) 0.0514(10) 0.0035(8) 0.0004(9) -0.0029(9)
C8 0.0741(13) 0.0836(15) 0.0524(11) 0.0100(11) 0.0061(10) -0.0044(12)
C9 0.0881(16) 0.0968(17) 0.0591(13) -0.0004(12) 0.0173(13) 0.0009(15)
C10 0.0762(14) 0.0806(14) 0.0831(16) -0.0075(13) 0.0233(13) 0.0116(12)
C11 0.0714(13) 0.0697(13) 0.0704(14) -0.0043(12) -0.0020(11) 0.0166(11)
C12 0.079(3) 0.077(3) 0.076(3) 0.036(3) 0.006(3) 0.012(2)
C13 0.158(5) 0.093(3) 0.070(2) 0.034(2) 0.000(3) 0.039(3)
C12' 0.086(7) 0.080(7) 0.065(6) 0.008(5) -0.014(5) 0.005(5)
C13' 0.092(6) 0.096(6) 0.086(6) 0.042(5) -0.001(5) 0.001(5)
C14 0.0525(10) 0.0638(11) 0.0585(12) -0.0042(10) -0.0023(9) 0.0125(9)
C15 0.0723(14) 0.1087(19) 0.0571(13) -0.0109(13) 0.0035(11) -0.0034(14)
C16 0.0794(17) 0.151(3) 0.0705(17) -0.041(2) -0.0034(14) 0.016(2)
C17 0.0786(17) 0.101(2) 0.115(3) -0.0514(19) -0.0217(17) 0.0247(16)
C18 0.099(2) 0.0742(15) 0.125(3) -0.0220(17) -0.0062(19) -0.0106(16)
C19 0.0966(19) 0.0707(14) 0.0791(16) -0.0069(13) 0.0039(14) -0.0087(14)
C20 0.0503(9) 0.0668(11) 0.0483(9) 0.0010(9) 0.0023(9) 0.0017(10)
C21 0.0593(11) 0.0791(14) 0.0643(13) 0.0015(11) -0.0086(10) 0.0084(11)
C22 0.0638(13) 0.0728(14) 0.0855(16) -0.0084(13) -0.0032(13) 0.0111(11)
C23 0.0515(11) 0.0873(15) 0.0707(14) -0.0146(12) 0.0077(11) -0.0018(11)
C24 0.0743(14) 0.1030(18) 0.0534(12) -0.0041(13) -0.0118(11) 0.0040(14)
C25 0.0713(13) 0.0807(14) 0.0597(13) 0.0032(12) -0.0095(10) 0.0133(12)
C26 0.0843(18) 0.120(2) 0.108(2) -0.049(2) -0.0042(16) -0.0006(17)

_geom_special_details            
; 
 All esds (except the esd in the dihedral angle between two l.s. planes) 
 are estimated using the full covariance matrix.  The cell esds are taken 
 into account individually in the estimation of esds in distances, angles 
 and torsion angles; correlations between esds in cell parameters are only 
 used when they are defined by crystal symmetry.  An approximate (isotropic) 
 treatment of cell esds is used for estimating esds involving l.s. planes. 
;

loop_
_geom_bond_atom_site_label_1
_geom_bond_atom_site_label_2
_geom_bond_distance
_geom_bond_site_symmetry_2
_geom_bond_publ_flag
S1 O2 1.4229(17) . ?
S1 O1 1.4324(17) . ?
S1 N2 1.6215(19) . ?
S1 C20 1.755(2) . ?
N2 C2 1.465(2) . ?
N2 C1 1.490(3) . ?
N1 C5 1.368(3) . ?
N1 C6 1.370(3) . ?
N1 H1A 0.80(2) . ?
C1 C5 1.494(3) . ?
C1 C14 1.512(3) . ?
C1 H1 0.9800 . ?
C2 C3 1.532(3) . ?
C2 H2A 0.9700 . ?
C2 H2B 0.9700 . ?
C3 C4 1.508(3) . ?
C3 C12' 1.511(15) . ?
C3 C12 1.533(6) . ?
C3 H3 0.97(2) . ?
C4 C5 1.352(3) . ?
C4 C7 1.431(3) . ?
C6 C11 1.386(3) . ?
C6 C7 1.402(3) . ?
C7 C8 1.401(3) . ?
C8 C9 1.365(4) . ?
C8 H8 0.9300 . ?
C9 C10 1.374(4) . ?
C9 H9 0.9300 . ?
C10 C11 1.373(3) . ?
C10 H10 0.9300 . ?
C11 H11 0.9300 . ?
C12 C13 1.282(7) . ?
C12 H12 0.9300 . ?
C13 H13A 0.9300 . ?
C13 H13B 0.9300 . ?
C12' C13' 1.265(18) . ?
C12' H12' 0.9300 . ?
C13' H13C 0.9300 . ?
C13' H13D 0.9300 . ?
C14 C15 1.377(3) . ?
C14 C19 1.382(3) . ?
C15 C16 1.375(4) . ?
C15 H15 0.9300 . ?
C16 C17 1.358(5) . ?
C16 H16 0.9300 . ?
C17 C18 1.366(5) . ?
C17 H17 0.9300 . ?
C18 C19 1.382(4) . ?
C18 H18 0.9300 . ?
C19 H19 0.9300 . ?
C20 C25 1.379(3) . ?
C20 C21 1.386(3) . ?
C21 C22 1.362(3) . ?
C21 H21 0.9300 . ?
C22 C23 1.389(3) . ?
C22 H22 0.9300 . ?
C23 C24 1.367(3) . ?
C23 C26 1.503(3) . ?
C24 C25 1.382(3) . ?
C24 H24 0.9300 . ?
C25 H25 0.9300 . ?
C26 H26A 0.9600 . ?
C26 H26B 0.9600 . ?
C26 H26C 0.9600 . ?

loop_
_geom_angle_atom_site_label_1
_geom_angle_atom_site_label_2
_geom_angle_atom_site_label_3
_geom_angle
_geom_angle_site_symmetry_1
_geom_angle_site_symmetry_3
_geom_angle_publ_flag
O2 S1 O1 119.79(11) . . ?
O2 S1 N2 106.78(9) . . ?
O1 S1 N2 105.92(9) . . ?
O2 S1 C20 106.77(10) . . ?
O1 S1 C20 107.66(10) . . ?
N2 S1 C20 109.70(9) . . ?
C2 N2 C1 114.98(17) . . ?
C2 N2 S1 119.23(15) . . ?
C1 N2 S1 120.76(13) . . ?
C5 N1 C6 108.72(17) . . ?
C5 N1 H1A 126.6(17) . . ?
C6 N1 H1A 124.5(16) . . ?
N2 C1 C5 107.89(16) . . ?
N2 C1 C14 110.11(16) . . ?
C5 C1 C14 114.69(17) . . ?
N2 C1 H1 108.0 . . ?
C5 C1 H1 108.0 . . ?
C14 C1 H1 108.0 . . ?
N2 C2 C3 114.59(17) . . ?
N2 C2 H2A 108.6 . . ?
C3 C2 H2A 108.6 . . ?
N2 C2 H2B 108.6 . . ?
C3 C2 H2B 108.6 . . ?
H2A C2 H2B 107.6 . . ?
C4 C3 C12' 120.9(6) . . ?
C4 C3 C2 108.12(18) . . ?
C12' C3 C2 117.3(6) . . ?
C4 C3 C12 109.4(3) . . ?
C12' C3 C12 25.2(4) . . ?
C2 C3 C12 105.6(3) . . ?
C4 C3 H3 109.3(14) . . ?
C12' C3 H3 91.2(15) . . ?
C2 C3 H3 107.8(15) . . ?
C12 C3 H3 116.3(14) . . ?
C5 C4 C7 106.78(16) . . ?
C5 C4 C3 122.81(19) . . ?
C7 C4 C3 130.39(18) . . ?
C4 C5 N1 110.15(17) . . ?
C4 C5 C1 126.94(17) . . ?
N1 C5 C1 122.90(17) . . ?
N1 C6 C11 130.4(2) . . ?
N1 C6 C7 107.62(17) . . ?
C11 C6 C7 121.96(19) . . ?
C8 C7 C6 118.39(19) . . ?
C8 C7 C4 134.9(2) . . ?
C6 C7 C4 106.73(17) . . ?
C9 C8 C7 119.1(2) . . ?
C9 C8 H8 120.5 . . ?
C7 C8 H8 120.5 . . ?
C8 C9 C10 121.6(2) . . ?
C8 C9 H9 119.2 . . ?
C10 C9 H9 119.2 . . ?
C11 C10 C9 121.3(2) . . ?
C11 C10 H10 119.3 . . ?
C9 C10 H10 119.3 . . ?
C10 C11 C6 117.7(2) . . ?
C10 C11 H11 121.2 . . ?
C6 C11 H11 121.2 . . ?
C13 C12 C3 121.7(6) . . ?
C13 C12 H12 119.2 . . ?
C3 C12 H12 119.2 . . ?
C12 C13 H13A 120.0 . . ?
C12 C13 H13B 120.0 . . ?
H13A C13 H13B 120.0 . . ?
C13' C12' C3 120.6(12) . . ?
C13' C12' H12' 119.7 . . ?
C3 C12' H12' 119.7 . . ?
C12' C13' H13C 120.0 . . ?
C12' C13' H13D 120.0 . . ?
H13C C13' H13D 120.0 . . ?
C15 C14 C19 118.3(2) . . ?
C15 C14 C1 119.9(2) . . ?
C19 C14 C1 121.8(2) . . ?
C16 C15 C14 121.2(3) . . ?
C16 C15 H15 119.4 . . ?
C14 C15 H15 119.4 . . ?
C17 C16 C15 120.1(3) . . ?
C17 C16 H16 120.0 . . ?
C15 C16 H16 120.0 . . ?
C16 C17 C18 119.9(3) . . ?
C16 C17 H17 120.1 . . ?
C18 C17 H17 120.1 . . ?
C17 C18 C19 120.5(3) . . ?
C17 C18 H18 119.8 . . ?
C19 C18 H18 119.8 . . ?
C14 C19 C18 120.1(3) . . ?
C14 C19 H19 119.9 . . ?
C18 C19 H19 119.9 . . ?
C25 C20 C21 119.3(2) . . ?
C25 C20 S1 119.79(17) . . ?
C21 C20 S1 120.89(16) . . ?
C22 C21 C20 120.0(2) . . ?
C22 C21 H21 120.0 . . ?
C20 C21 H21 120.0 . . ?
C21 C22 C23 121.9(2) . . ?
C21 C22 H22 119.1 . . ?
C23 C22 H22 119.1 . . ?
C24 C23 C22 117.2(2) . . ?
C24 C23 C26 121.0(2) . . ?
C22 C23 C26 121.8(2) . . ?
C23 C24 C25 122.4(2) . . ?
C23 C24 H24 118.8 . . ?
C25 C24 H24 118.8 . . ?
C20 C25 C24 119.2(2) . . ?
C20 C25 H25 120.4 . . ?
C24 C25 H25 120.4 . . ?
C23 C26 H26A 109.5 . . ?
C23 C26 H26B 109.5 . . ?
H26A C26 H26B 109.5 . . ?
C23 C26 H26C 109.5 . . ?
H26A C26 H26C 109.5 . . ?
H26B C26 H26C 109.5 . . ?

loop_
_geom_torsion_atom_site_label_1
_geom_torsion_atom_site_label_2
_geom_torsion_atom_site_label_3
_geom_torsion_atom_site_label_4
_geom_torsion
_geom_torsion_site_symmetry_1
_geom_torsion_site_symmetry_2
_geom_torsion_site_symmetry_3
_geom_torsion_site_symmetry_4
_geom_torsion_publ_flag
O2 S1 N2 C2 45.48(18) . . . . ?
O1 S1 N2 C2 174.20(16) . . . . ?
C20 S1 N2 C2 -69.87(17) . . . . ?
O2 S1 N2 C1 -160.86(16) . . . . ?
O1 S1 N2 C1 -32.13(18) . . . . ?
C20 S1 N2 C1 83.79(17) . . . . ?
C2 N2 C1 C5 41.6(2) . . . . ?
S1 N2 C1 C5 -113.14(16) . . . . ?
C2 N2 C1 C14 -84.3(2) . . . . ?
S1 N2 C1 C14 121.01(16) . . . . ?
C1 N2 C2 C3 -61.2(3) . . . . ?
S1 N2 C2 C3 93.9(2) . . . . ?
N2 C2 C3 C4 42.1(3) . . . . ?
N2 C2 C3 C12' -176.9(6) . . . . ?
N2 C2 C3 C12 159.1(3) . . . . ?
C12' C3 C4 C5 -151.1(6) . . . . ?
C2 C3 C4 C5 -11.8(3) . . . . ?
C12 C3 C4 C5 -126.3(3) . . . . ?
C12' C3 C4 C7 27.0(7) . . . . ?
C2 C3 C4 C7 166.4(2) . . . . ?
C12 C3 C4 C7 51.9(4) . . . . ?
C7 C4 C5 N1 -0.1(2) . . . . ?
C3 C4 C5 N1 178.48(19) . . . . ?
C7 C4 C5 C1 178.44(17) . . . . ?
C3 C4 C5 C1 -3.0(3) . . . . ?
C6 N1 C5 C4 -0.5(2) . . . . ?
C6 N1 C5 C1 -179.07(18) . . . . ?
N2 C1 C5 C4 -11.0(3) . . . . ?
C14 C1 C5 C4 112.1(2) . . . . ?
N2 C1 C5 N1 167.37(16) . . . . ?
C14 C1 C5 N1 -69.5(2) . . . . ?
C5 N1 C6 C11 -179.1(2) . . . . ?
C5 N1 C6 C7 0.8(2) . . . . ?
N1 C6 C7 C8 179.44(19) . . . . ?
C11 C6 C7 C8 -0.6(3) . . . . ?
N1 C6 C7 C4 -0.9(2) . . . . ?
C11 C6 C7 C4 179.05(19) . . . . ?
C5 C4 C7 C8 -179.8(2) . . . . ?
C3 C4 C7 C8 1.8(4) . . . . ?
C5 C4 C7 C6 0.6(2) . . . . ?
C3 C4 C7 C6 -177.8(2) . . . . ?
C6 C7 C8 C9 0.0(3) . . . . ?
C4 C7 C8 C9 -179.6(2) . . . . ?
C7 C8 C9 C10 0.0(4) . . . . ?
C8 C9 C10 C11 0.6(4) . . . . ?
C9 C10 C11 C6 -1.3(4) . . . . ?
N1 C6 C11 C10 -178.8(2) . . . . ?
C7 C6 C11 C10 1.3(3) . . . . ?
C4 C3 C12 C13 -131.6(5) . . . . ?
C12' C3 C12 C13 -9.5(14) . . . . ?
C2 C3 C12 C13 112.3(5) . . . . ?
C4 C3 C12' C13' 41.1(15) . . . . ?
C2 C3 C12' C13' -94.7(13) . . . . ?
C12 C3 C12' C13' -27.5(10) . . . . ?
N2 C1 C14 C15 -88.8(2) . . . . ?
C5 C1 C14 C15 149.3(2) . . . . ?
N2 C1 C14 C19 91.5(2) . . . . ?
C5 C1 C14 C19 -30.4(3) . . . . ?
C19 C14 C15 C16 -0.9(4) . . . . ?
C1 C14 C15 C16 179.4(2) . . . . ?
C14 C15 C16 C17 0.9(4) . . . . ?
C15 C16 C17 C18 -1.0(5) . . . . ?
C16 C17 C18 C19 1.0(5) . . . . ?
C15 C14 C19 C18 0.9(4) . . . . ?
C1 C14 C19 C18 -179.4(2) . . . . ?
C17 C18 C19 C14 -1.0(5) . . . . ?
O2 S1 C20 C25 -16.0(2) . . . . ?
O1 S1 C20 C25 -145.80(17) . . . . ?
N2 S1 C20 C25 99.38(18) . . . . ?
O2 S1 C20 C21 163.98(18) . . . . ?
O1 S1 C20 C21 34.1(2) . . . . ?
N2 S1 C20 C21 -80.67(19) . . . . ?
C25 C20 C21 C22 0.2(3) . . . . ?
S1 C20 C21 C22 -179.77(18) . . . . ?
C20 C21 C22 C23 0.3(4) . . . . ?
C21 C22 C23 C24 -0.8(4) . . . . ?
C21 C22 C23 C26 177.7(2) . . . . ?
C22 C23 C24 C25 0.7(4) . . . . ?
C26 C23 C24 C25 -177.7(3) . . . . ?
C21 C20 C25 C24 -0.2(3) . . . . ?
S1 C20 C25 C24 179.74(19) . . . . ?
C23 C24 C25 C20 -0.3(4) . . . . ?

loop_
_geom_hbond_atom_site_label_D
_geom_hbond_atom_site_label_H
_geom_hbond_atom_site_label_A
_geom_hbond_distance_DH
_geom_hbond_distance_HA
_geom_hbond_distance_DA
_geom_hbond_angle_DHA
_geom_hbond_site_symmetry_A
N1 H1A O1 0.80(2) 2.18(2) 2.958(2) 164(2) 4_465

_diffrn_measured_fraction_theta_max 1.000
_diffrn_reflns_theta_full        26.00
_diffrn_measured_fraction_theta_full 1.000
_refine_diff_density_max         0.179
_refine_diff_density_min         -0.126
_refine_diff_density_rms         0.033
####################################################################### 
# 
# This file contains crystal structure data downloaded from the 
# Cambridge Structural Database (CSD) hosted by the Cambridge 
# Crystallographic Data Centre (CCDC).
# 
# Full information about CCDC data access policies and citation 
# guidelines are available at http://www.ccdc.cam.ac.uk/access/V1 
# 
# Audit and citation data items may have been added by the CCDC. 
# Please retain this information to preserve the provenance of 
# this file and to allow appropriate attribution of the data. 
# 
#######################################################################

data_mo_dm12144_0m
_database_code_depnum_ccdc_archive 'CCDC 1018541'
_audit_update_record             
;
2014-08-08 deposited with the CCDC.
2016-03-29 downloaded from the CCDC.
;

_audit_creation_method           SHELXL-97
_chemical_name_systematic        
; 
 ? 
;
_chemical_name_common            ?
_chemical_melting_point          ?
_chemical_formula_moiety         ?
_chemical_formula_sum            'C26 H24 N2 O2 S'
_chemical_formula_weight         428.53

loop_
_atom_type_symbol
_atom_type_description
_atom_type_scat_dispersion_real
_atom_type_scat_dispersion_imag
_atom_type_scat_source
C C 0.0033 0.0016 'International Tables Vol C Tables 4.2.6.8 and 6.1.1.4'
H H 0.0000 0.0000 'International Tables Vol C Tables 4.2.6.8 and 6.1.1.4'
N N 0.0061 0.0033 'International Tables Vol C Tables 4.2.6.8 and 6.1.1.4'
O O 0.0106 0.0060 'International Tables Vol C Tables 4.2.6.8 and 6.1.1.4'
S S 0.1246 0.1234 'International Tables Vol C Tables 4.2.6.8 and 6.1.1.4'

_symmetry_cell_setting           Monoclinic
_symmetry_space_group_name_H-M   P2(1)/c

loop_
_symmetry_equiv_pos_as_xyz
'x, y, z'
'-x, y+1/2, -z+1/2'
'-x, -y, -z'
'x, -y-1/2, z-1/2'

_cell_length_a                   12.3031(16)
_cell_length_b                   10.1584(13)
_cell_length_c                   17.270(2)
_cell_angle_alpha                90.00
_cell_angle_beta                 95.303(2)
_cell_angle_gamma                90.00
_cell_volume                     2149.2(5)
_cell_formula_units_Z            4
_cell_measurement_temperature    133(2)
_cell_measurement_reflns_used    3552
_cell_measurement_theta_min      2.33
_cell_measurement_theta_max      29.64

_exptl_crystal_description       plate
_exptl_crystal_colour            colourless
_exptl_crystal_size_max          0.30
_exptl_crystal_size_mid          0.15
_exptl_crystal_size_min          0.04
_exptl_crystal_density_meas      ?
_exptl_crystal_density_diffrn    1.324
_exptl_crystal_density_method    'not measured'
_exptl_crystal_F_000             904
_exptl_absorpt_coefficient_mu    0.177
_exptl_absorpt_correction_type   multi-scan
_exptl_absorpt_correction_T_min  0.9489
_exptl_absorpt_correction_T_max  0.9930
_exptl_absorpt_process_details   sadabs

_exptl_special_details           
; 
 ? 
;

_diffrn_ambient_temperature      133(2)
_diffrn_radiation_wavelength     0.71073
_diffrn_radiation_type           MoK\a
_diffrn_radiation_source         'fine-focus sealed tube'
_diffrn_radiation_monochromator  graphite
_diffrn_measurement_device_type  'Bruker APEX-II CCD'
_diffrn_measurement_method       '\f and \w scans'
_diffrn_detector_area_resol_mean ?
_diffrn_reflns_number            15834
_diffrn_reflns_av_R_equivalents  0.0411
_diffrn_reflns_av_sigmaI/netI    0.0408
_diffrn_reflns_limit_h_min       -15
_diffrn_reflns_limit_h_max       15
_diffrn_reflns_limit_k_min       -12
_diffrn_reflns_limit_k_max       12
_diffrn_reflns_limit_l_min       -20
_diffrn_reflns_limit_l_max       22
_diffrn_reflns_theta_min         2.33
_diffrn_reflns_theta_max         27.00
_reflns_number_total             4676
_reflns_number_gt                3706
_reflns_threshold_expression     >2sigma(I)

_computing_data_collection       'Bruker APEX2'
_computing_cell_refinement       'Bruker SAINT'
_computing_data_reduction        'Bruker SAINT'
_computing_structure_solution    'SHELXS-97 (Sheldrick, 2008)'
_computing_structure_refinement  'SHELXL-97 (Sheldrick, 2008)'
_computing_molecular_graphics    'Bruker SHELXTL'
_computing_publication_material  'Bruker SHELXTL'

_refine_special_details          
; 
 Refinement of F^2^ against ALL reflections.  The weighted R-factor wR and 
 goodness of fit S are based on F^2^, conventional R-factors R are based 
 on F, with F set to zero for negative F^2^. The threshold expression of 
 F^2^ > 2sigma(F^2^) is used only for calculating R-factors(gt) etc. and is 
 not relevant to the choice of reflections for refinement.  R-factors based 
 on F^2^ are statistically about twice as large as those based on F, and R- 
 factors based on ALL data will be even larger. 
;

_refine_ls_structure_factor_coef Fsqd
_refine_ls_matrix_type           full
_refine_ls_weighting_scheme      calc
_refine_ls_weighting_details     
'calc w=1/[\s^2^(Fo^2^)+(0.0286P)^2^+4.0755P] where P=(Fo^2^+2Fc^2^)/3'
_atom_sites_solution_primary     direct
_atom_sites_solution_secondary   difmap
_atom_sites_solution_hydrogens   geom
_refine_ls_hydrogen_treatment    constr
_refine_ls_extinction_method     none
_refine_ls_extinction_coef       ?
_refine_ls_number_reflns         4676
_refine_ls_number_parameters     308
_refine_ls_number_restraints     74
_refine_ls_R_factor_all          0.0672
_refine_ls_R_factor_gt           0.0493
_refine_ls_wR_factor_ref         0.1151
_refine_ls_wR_factor_gt          0.1068
_refine_ls_goodness_of_fit_ref   0.951
_refine_ls_restrained_S_all      0.952
_refine_ls_shift/su_max          0.002
_refine_ls_shift/su_mean         0.000

loop_
_atom_site_label
_atom_site_type_symbol
_atom_site_fract_x
_atom_site_fract_y
_atom_site_fract_z
_atom_site_U_iso_or_equiv
_atom_site_adp_type
_atom_site_occupancy
_atom_site_symmetry_multiplicity
_atom_site_calc_flag
_atom_site_refinement_flags
_atom_site_disorder_assembly
_atom_site_disorder_group
S1 S 0.90318(5) 1.12970(6) 0.20635(3) 0.02068(14) Uani 1 1 d . . .
N1 N 0.81745(15) 1.04324(18) 0.25199(11) 0.0194(4) Uani 1 1 d . B .
N2 N 0.77308(15) 0.68387(18) 0.22594(10) 0.0182(4) Uani 1 1 d . B .
H2 H 0.8292 0.6383 0.2468 0.022 Uiso 1 1 calc R . .
O1 O 1.00862(13) 1.06893(17) 0.22289(10) 0.0265(4) Uani 1 1 d . . .
O2 O 0.88953(15) 1.26517(16) 0.22654(10) 0.0291(4) Uani 1 1 d . . .
C1 C 0.70167(18) 1.0817(2) 0.24455(15) 0.0249(5) Uani 1 1 d D . .
H1A H 0.6965 1.1709 0.2214 0.030 Uiso 1 1 calc R A 1
H1B H 0.6780 1.0889 0.2976 0.030 Uiso 1 1 calc R A 1
C3 C 0.66407(18) 0.8564(2) 0.19235(14) 0.0224(5) Uani 1 1 d D . .
C4 C 0.61129(18) 0.7383(2) 0.16102(13) 0.0199(5) Uani 1 1 d . B .
C5 C 0.51380(19) 0.7116(2) 0.11502(14) 0.0238(5) Uani 1 1 d . . .
H5 H 0.4651 0.7809 0.0986 0.029 Uiso 1 1 calc R B .
C6 C 0.48968(19) 0.5831(2) 0.09391(14) 0.0248(5) Uani 1 1 d . B .
H6 H 0.4243 0.5644 0.0621 0.030 Uiso 1 1 calc R . .
C7 C 0.5602(2) 0.4795(2) 0.11868(14) 0.0249(5) Uani 1 1 d . . .
H7 H 0.5409 0.3918 0.1041 0.030 Uiso 1 1 calc R B .
C8 C 0.65682(19) 0.5026(2) 0.16382(13) 0.0219(5) Uani 1 1 d . B .
H8 H 0.7045 0.4325 0.1804 0.026 Uiso 1 1 calc R . .
C9 C 0.68203(17) 0.6327(2) 0.18413(12) 0.0178(4) Uani 1 1 d . . .
C10 C 0.76135(17) 0.8184(2) 0.22954(12) 0.0174(4) Uani 1 1 d . B .
C11 C 0.84242(17) 0.9047(2) 0.27487(13) 0.0180(4) Uani 1 1 d . . .
H11 H 0.9171 0.8823 0.2605 0.022 Uiso 1 1 calc R B .
C12 C 0.83952(18) 0.8850(2) 0.36229(13) 0.0183(4) Uani 1 1 d . B .
C13 C 0.93663(19) 0.8818(2) 0.41017(13) 0.0225(5) Uani 1 1 d . . .
H13 H 1.0040 0.8936 0.3883 0.027 Uiso 1 1 calc R B .
C14 C 0.9364(2) 0.8614(2) 0.48976(14) 0.0279(5) Uani 1 1 d . B .
H14 H 1.0034 0.8571 0.5217 0.033 Uiso 1 1 calc R . .
C15 C 0.8383(2) 0.8474(2) 0.52242(14) 0.0289(6) Uani 1 1 d . . .
H15 H 0.8378 0.8359 0.5770 0.035 Uiso 1 1 calc R B .
C16 C 0.7412(2) 0.8502(2) 0.47512(14) 0.0285(5) Uani 1 1 d . B .
H16 H 0.6739 0.8411 0.4974 0.034 Uiso 1 1 calc R . .
C17 C 0.74154(19) 0.8661(2) 0.39558(14) 0.0241(5) Uani 1 1 d . . .
H17 H 0.6746 0.8642 0.3634 0.029 Uiso 1 1 calc R B .
C2 C 0.6191(3) 0.9930(4) 0.1967(2) 0.0223(6) Uani 0.70 1 d PDU B 1
H2A H 0.5510 0.9887 0.2239 0.027 Uiso 0.70 1 calc PR B 1
C18 C 0.5898(2) 1.0455(3) 0.1157(2) 0.0245(6) Uani 0.70 1 d PDU B 1
H18A H 0.6408 1.0338 0.0781 0.029 Uiso 0.70 1 calc PR B 1
C19 C 0.4974(3) 1.1066(5) 0.0941(3) 0.0322(9) Uani 0.70 1 d PDU B 1
H19C H 0.4449 1.1196 0.1303 0.039 Uiso 0.70 1 calc PR B 1
H19D H 0.4833 1.1376 0.0422 0.039 Uiso 0.70 1 calc PR B 1
C2' C 0.6415(7) 1.0054(8) 0.1702(5) 0.0228(8) Uani 0.30 1 d PDU B 2
H2'A H 0.6732 1.0298 0.1209 0.027 Uiso 0.30 1 calc PR B 2
C18' C 0.5227(6) 1.0367(7) 0.1667(4) 0.0240(7) Uani 0.30 1 d PDU B 2
H18B H 0.4844 1.0106 0.2095 0.029 Uiso 0.30 1 calc PR B 2
C19' C 0.4668(8) 1.0978(12) 0.1085(6) 0.0286(13) Uani 0.30 1 d PDU B 2
H19A H 0.5023 1.1253 0.0646 0.034 Uiso 0.30 1 calc PR B 2
H19B H 0.3911 1.1143 0.1104 0.034 Uiso 0.30 1 calc PR B 2
C20 C 0.86461(18) 1.1172(2) 0.10553(13) 0.0207(5) Uani 1 1 d . . .
C21 C 0.81351(19) 1.2228(2) 0.06606(14) 0.0231(5) Uani 1 1 d . . .
H21 H 0.8007 1.3022 0.0928 0.028 Uiso 1 1 calc R . .
C22 C 0.78146(19) 1.2111(2) -0.01270(14) 0.0263(5) Uani 1 1 d . . .
H22 H 0.7471 1.2834 -0.0399 0.032 Uiso 1 1 calc R . .
C23 C 0.79876(19) 1.0954(2) -0.05241(14) 0.0247(5) Uani 1 1 d . . .
C24 C 0.8499(2) 0.9911(2) -0.01184(14) 0.0271(5) Uani 1 1 d . . .
H24 H 0.8625 0.9115 -0.0385 0.033 Uiso 1 1 calc R . .
C25 C 0.8828(2) 1.0010(2) 0.06677(14) 0.0250(5) Uani 1 1 d . . .
H25 H 0.9176 0.9288 0.0939 0.030 Uiso 1 1 calc R . .
C26 C 0.7657(2) 1.0838(3) -0.13852(14) 0.0353(6) Uani 1 1 d . . .
H26A H 0.7063 1.1457 -0.1533 0.053 Uiso 1 1 calc R . .
H26B H 0.7410 0.9938 -0.1507 0.053 Uiso 1 1 calc R . .
H26C H 0.8284 1.1044 -0.1675 0.053 Uiso 1 1 calc R . .

loop_
_atom_site_aniso_label
_atom_site_aniso_U_11
_atom_site_aniso_U_22
_atom_site_aniso_U_33
_atom_site_aniso_U_23
_atom_site_aniso_U_13
_atom_site_aniso_U_12
S1 0.0222(3) 0.0193(3) 0.0207(3) -0.0030(2) 0.0033(2) -0.0057(2)
N1 0.0175(9) 0.0183(9) 0.0230(10) -0.0011(8) 0.0042(8) -0.0006(7)
N2 0.0171(9) 0.0178(9) 0.0192(9) -0.0006(7) 0.0001(7) 0.0020(7)
O1 0.0181(8) 0.0322(9) 0.0289(9) 0.0014(7) 0.0014(7) -0.0065(7)
O2 0.0389(10) 0.0218(9) 0.0274(9) -0.0069(7) 0.0077(8) -0.0091(7)
C1 0.0203(11) 0.0174(11) 0.0364(14) -0.0037(10) 0.0007(10) 0.0014(9)
C3 0.0184(11) 0.0185(11) 0.0296(12) -0.0038(10) -0.0006(9) -0.0004(9)
C4 0.0196(11) 0.0196(11) 0.0205(11) -0.0031(9) 0.0025(9) 0.0000(9)
C5 0.0188(11) 0.0250(12) 0.0272(12) -0.0031(10) 0.0008(9) -0.0019(9)
C6 0.0200(11) 0.0308(13) 0.0236(12) -0.0049(10) 0.0014(9) -0.0067(9)
C7 0.0299(13) 0.0212(12) 0.0240(12) -0.0052(10) 0.0052(10) -0.0068(10)
C8 0.0274(12) 0.0181(11) 0.0208(11) -0.0019(9) 0.0059(9) 0.0001(9)
C9 0.0190(11) 0.0200(11) 0.0147(10) -0.0017(9) 0.0034(8) -0.0015(9)
C10 0.0187(11) 0.0164(10) 0.0175(11) -0.0021(8) 0.0032(8) -0.0004(8)
C11 0.0166(10) 0.0182(11) 0.0193(11) -0.0024(9) 0.0015(8) -0.0007(8)
C12 0.0208(11) 0.0148(10) 0.0195(11) -0.0027(9) 0.0027(8) 0.0001(8)
C13 0.0222(11) 0.0235(12) 0.0220(11) -0.0033(9) 0.0025(9) -0.0008(9)
C14 0.0304(13) 0.0298(13) 0.0226(12) -0.0035(10) -0.0030(10) 0.0010(11)
C15 0.0438(15) 0.0237(13) 0.0202(12) -0.0005(10) 0.0085(11) 0.0044(11)
C16 0.0307(13) 0.0275(13) 0.0293(13) 0.0037(10) 0.0128(11) 0.0036(10)
C17 0.0215(11) 0.0272(12) 0.0241(12) -0.0011(10) 0.0045(9) 0.0016(10)
C2 0.0181(13) 0.0194(12) 0.0292(15) 0.0022(12) 0.0018(11) 0.0002(10)
C18 0.0209(12) 0.0214(11) 0.0308(14) 0.0032(11) 0.0003(10) -0.0017(10)
C19 0.0271(19) 0.0307(16) 0.0382(19) 0.0084(15) 0.0008(15) 0.0010(16)
C2' 0.0188(16) 0.0197(14) 0.0297(18) 0.0028(15) 0.0012(14) -0.0010(14)
C18' 0.0198(15) 0.0211(14) 0.0311(16) 0.0032(13) 0.0016(13) 0.0000(13)
C19' 0.022(2) 0.027(2) 0.036(2) 0.007(2) 0.003(2) 0.001(2)
C20 0.0204(11) 0.0214(11) 0.0209(11) -0.0013(9) 0.0049(9) -0.0044(9)
C21 0.0243(12) 0.0197(11) 0.0260(12) -0.0012(10) 0.0058(10) 0.0013(9)
C22 0.0237(12) 0.0270(13) 0.0287(13) 0.0038(10) 0.0047(10) 0.0037(10)
C23 0.0213(11) 0.0325(13) 0.0213(12) 0.0019(10) 0.0076(9) -0.0038(10)
C24 0.0353(14) 0.0234(12) 0.0239(12) -0.0047(10) 0.0098(10) -0.0015(10)
C25 0.0327(13) 0.0200(12) 0.0229(12) 0.0014(9) 0.0051(10) 0.0016(10)
C26 0.0368(15) 0.0494(17) 0.0206(13) 0.0000(12) 0.0070(11) 0.0034(13)

_geom_special_details            
; 
 All esds (except the esd in the dihedral angle between two l.s. planes) 
 are estimated using the full covariance matrix.  The cell esds are taken 
 into account individually in the estimation of esds in distances, angles 
 and torsion angles; correlations between esds in cell parameters are only 
 used when they are defined by crystal symmetry.  An approximate (isotropic) 
 treatment of cell esds is used for estimating esds involving l.s. planes. 
;

loop_
_geom_bond_atom_site_label_1
_geom_bond_atom_site_label_2
_geom_bond_distance
_geom_bond_site_symmetry_2
_geom_bond_publ_flag
S1 O2 1.4332(17) . ?
S1 O1 1.4412(17) . ?
S1 N1 1.6306(19) . ?
S1 C20 1.766(2) . ?
N1 C1 1.471(3) . ?
N1 C11 1.487(3) . ?
N2 C10 1.377(3) . ?
N2 C9 1.377(3) . ?
N2 H2 0.8800 . ?
C1 C2 1.540(4) . ?
C1 C2' 1.620(9) . ?
C1 H1A 0.9900 . ?
C1 H1B 0.9900 . ?
C3 C10 1.361(3) . ?
C3 C4 1.446(3) . ?
C3 C2 1.498(4) . ?
C3 C2' 1.579(9) . ?
C4 C5 1.403(3) . ?
C4 C9 1.415(3) . ?
C5 C6 1.380(3) . ?
C5 H5 0.9500 . ?
C6 C7 1.405(3) . ?
C6 H6 0.9500 . ?
C7 C8 1.381(3) . ?
C7 H7 0.9500 . ?
C8 C9 1.395(3) . ?
C8 H8 0.9500 . ?
C10 C11 1.494(3) . ?
C11 C12 1.527(3) . ?
C11 H11 1.0000 . ?
C12 C13 1.389(3) . ?
C12 C17 1.396(3) . ?
C13 C14 1.390(3) . ?
C13 H13 0.9500 . ?
C14 C15 1.386(3) . ?
C14 H14 0.9500 . ?
C15 C16 1.384(4) . ?
C15 H15 0.9500 . ?
C16 C17 1.384(3) . ?
C16 H16 0.9500 . ?
C17 H17 0.9500 . ?
C2 C18 1.509(5) . ?
C2 H2A 1.0000 . ?
C18 C19 1.3188(19) . ?
C18 H18A 0.9500 . ?
C19 H19C 0.9500 . ?
C19 H19D 0.9500 . ?
C2' C18' 1.491(10) . ?
C2' H2'A 1.0000 . ?
C18' C19' 1.319(2) . ?
C18' H18B 0.9500 . ?
C19' H19A 0.9500 . ?
C19' H19B 0.9500 . ?
C20 C25 1.385(3) . ?
C20 C21 1.390(3) . ?
C21 C22 1.386(3) . ?
C21 H21 0.9500 . ?
C22 C23 1.387(3) . ?
C22 H22 0.9500 . ?
C23 C24 1.388(3) . ?
C23 C26 1.510(3) . ?
C24 C25 1.384(3) . ?
C24 H24 0.9500 . ?
C25 H25 0.9500 . ?
C26 H26A 0.9800 . ?
C26 H26B 0.9800 . ?
C26 H26C 0.9800 . ?

loop_
_geom_angle_atom_site_label_1
_geom_angle_atom_site_label_2
_geom_angle_atom_site_label_3
_geom_angle
_geom_angle_site_symmetry_1
_geom_angle_site_symmetry_3
_geom_angle_publ_flag
O2 S1 O1 119.12(11) . . ?
O2 S1 N1 107.70(10) . . ?
O1 S1 N1 106.50(10) . . ?
O2 S1 C20 106.40(11) . . ?
O1 S1 C20 108.62(10) . . ?
N1 S1 C20 108.11(10) . . ?
C1 N1 C11 116.72(17) . . ?
C1 N1 S1 118.61(16) . . ?
C11 N1 S1 120.77(14) . . ?
C10 N2 C9 108.35(18) . . ?
C10 N2 H2 125.8 . . ?
C9 N2 H2 125.8 . . ?
N1 C1 C2 118.4(2) . . ?
N1 C1 C2' 108.1(3) . . ?
C2 C1 C2' 20.5(3) . . ?
N1 C1 H1A 107.7 . . ?
C2 C1 H1A 107.7 . . ?
C2' C1 H1A 96.3 . . ?
N1 C1 H1B 107.7 . . ?
C2 C1 H1B 107.7 . . ?
C2' C1 H1B 128.1 . . ?
H1A C1 H1B 107.1 . . ?
C10 C3 C4 106.63(19) . . ?
C10 C3 C2 123.5(2) . . ?
C4 C3 C2 129.2(2) . . ?
C10 C3 C2' 120.9(4) . . ?
C4 C3 C2' 129.9(4) . . ?
C2 C3 C2' 21.1(3) . . ?
C5 C4 C9 119.0(2) . . ?
C5 C4 C3 134.7(2) . . ?
C9 C4 C3 106.28(19) . . ?
C6 C5 C4 119.0(2) . . ?
C6 C5 H5 120.5 . . ?
C4 C5 H5 120.5 . . ?
C5 C6 C7 121.1(2) . . ?
C5 C6 H6 119.4 . . ?
C7 C6 H6 119.4 . . ?
C8 C7 C6 121.3(2) . . ?
C8 C7 H7 119.4 . . ?
C6 C7 H7 119.4 . . ?
C7 C8 C9 117.6(2) . . ?
C7 C8 H8 121.2 . . ?
C9 C8 H8 121.2 . . ?
N2 C9 C8 129.8(2) . . ?
N2 C9 C4 108.12(19) . . ?
C8 C9 C4 122.0(2) . . ?
C3 C10 N2 110.60(19) . . ?
C3 C10 C11 126.6(2) . . ?
N2 C10 C11 122.57(19) . . ?
N1 C11 C10 107.73(17) . . ?
N1 C11 C12 111.31(17) . . ?
C10 C11 C12 111.48(17) . . ?
N1 C11 H11 108.8 . . ?
C10 C11 H11 108.8 . . ?
C12 C11 H11 108.8 . . ?
C13 C12 C17 118.7(2) . . ?
C13 C12 C11 119.63(19) . . ?
C17 C12 C11 121.7(2) . . ?
C12 C13 C14 120.8(2) . . ?
C12 C13 H13 119.6 . . ?
C14 C13 H13 119.6 . . ?
C15 C14 C13 120.0(2) . . ?
C15 C14 H14 120.0 . . ?
C13 C14 H14 120.0 . . ?
C16 C15 C14 119.6(2) . . ?
C16 C15 H15 120.2 . . ?
C14 C15 H15 120.2 . . ?
C17 C16 C15 120.5(2) . . ?
C17 C16 H16 119.8 . . ?
C15 C16 H16 119.8 . . ?
C16 C17 C12 120.5(2) . . ?
C16 C17 H17 119.8 . . ?
C12 C17 H17 119.8 . . ?
C3 C2 C18 109.8(3) . . ?
C3 C2 C1 109.9(3) . . ?
C18 C2 C1 112.4(3) . . ?
C3 C2 H2A 108.2 . . ?
C18 C2 H2A 108.2 . . ?
C1 C2 H2A 108.2 . . ?
C19 C18 C2 123.7(4) . . ?
C19 C18 H18A 118.1 . . ?
C2 C18 H18A 118.1 . . ?
C18 C19 H19C 120.0 . . ?
C18 C19 H19D 120.0 . . ?
H19C C19 H19D 120.0 . . ?
C18' C2' C3 111.3(6) . . ?
C18' C2' C1 107.8(6) . . ?
C3 C2' C1 102.1(5) . . ?
C18' C2' H2'A 111.7 . . ?
C3 C2' H2'A 111.7 . . ?
C1 C2' H2'A 111.7 . . ?
C19' C18' C2' 124.8(8) . . ?
C19' C18' H18B 117.6 . . ?
C2' C18' H18B 117.6 . . ?
C18' C19' H19A 120.0 . . ?
C18' C19' H19B 120.0 . . ?
H19A C19' H19B 120.0 . . ?
C25 C20 C21 120.4(2) . . ?
C25 C20 S1 119.81(18) . . ?
C21 C20 S1 119.72(18) . . ?
C22 C21 C20 119.3(2) . . ?
C22 C21 H21 120.3 . . ?
C20 C21 H21 120.3 . . ?
C21 C22 C23 121.0(2) . . ?
C21 C22 H22 119.5 . . ?
C23 C22 H22 119.5 . . ?
C22 C23 C24 118.7(2) . . ?
C22 C23 C26 120.9(2) . . ?
C24 C23 C26 120.4(2) . . ?
C25 C24 C23 121.2(2) . . ?
C25 C24 H24 119.4 . . ?
C23 C24 H24 119.4 . . ?
C24 C25 C20 119.3(2) . . ?
C24 C25 H25 120.3 . . ?
C20 C25 H25 120.3 . . ?
C23 C26 H26A 109.5 . . ?
C23 C26 H26B 109.5 . . ?
H26A C26 H26B 109.5 . . ?
C23 C26 H26C 109.5 . . ?
H26A C26 H26C 109.5 . . ?
H26B C26 H26C 109.5 . . ?

loop_
_geom_torsion_atom_site_label_1
_geom_torsion_atom_site_label_2
_geom_torsion_atom_site_label_3
_geom_torsion_atom_site_label_4
_geom_torsion
_geom_torsion_site_symmetry_1
_geom_torsion_site_symmetry_2
_geom_torsion_site_symmetry_3
_geom_torsion_site_symmetry_4
_geom_torsion_publ_flag
O2 S1 N1 C1 52.10(19) . . . . ?
O1 S1 N1 C1 -179.06(16) . . . . ?
C20 S1 N1 C1 -62.49(19) . . . . ?
O2 S1 N1 C11 -150.87(16) . . . . ?
O1 S1 N1 C11 -22.02(19) . . . . ?
C20 S1 N1 C11 94.54(18) . . . . ?
C11 N1 C1 C2 -48.9(3) . . . . ?
S1 N1 C1 C2 109.0(2) . . . . ?
C11 N1 C1 C2' -68.3(4) . . . . ?
S1 N1 C1 C2' 89.7(4) . . . . ?
C10 C3 C4 C5 -176.9(2) . . . . ?
C2 C3 C4 C5 12.2(5) . . . . ?
C2' C3 C4 C5 -15.2(6) . . . . ?
C10 C3 C4 C9 1.5(2) . . . . ?
C2 C3 C4 C9 -169.4(3) . . . . ?
C2' C3 C4 C9 163.2(5) . . . . ?
C9 C4 C5 C6 0.2(3) . . . . ?
C3 C4 C5 C6 178.4(2) . . . . ?
C4 C5 C6 C7 0.9(3) . . . . ?
C5 C6 C7 C8 -1.1(4) . . . . ?
C6 C7 C8 C9 0.1(3) . . . . ?
C10 N2 C9 C8 178.9(2) . . . . ?
C10 N2 C9 C4 -0.1(2) . . . . ?
C7 C8 C9 N2 -177.8(2) . . . . ?
C7 C8 C9 C4 1.1(3) . . . . ?
C5 C4 C9 N2 177.82(19) . . . . ?
C3 C4 C9 N2 -0.9(2) . . . . ?
C5 C4 C9 C8 -1.2(3) . . . . ?
C3 C4 C9 C8 -179.9(2) . . . . ?
C4 C3 C10 N2 -1.6(3) . . . . ?
C2 C3 C10 N2 169.9(2) . . . . ?
C2' C3 C10 N2 -165.3(4) . . . . ?
C4 C3 C10 C11 -176.4(2) . . . . ?
C2 C3 C10 C11 -4.9(4) . . . . ?
C2' C3 C10 C11 19.9(5) . . . . ?
C9 N2 C10 C3 1.1(3) . . . . ?
C9 N2 C10 C11 176.15(18) . . . . ?
C1 N1 C11 C10 43.1(2) . . . . ?
S1 N1 C11 C10 -114.33(18) . . . . ?
C1 N1 C11 C12 -79.4(2) . . . . ?
S1 N1 C11 C12 123.16(17) . . . . ?
C3 C10 C11 N1 -18.0(3) . . . . ?
N2 C10 C11 N1 167.75(19) . . . . ?
C3 C10 C11 C12 104.4(3) . . . . ?
N2 C10 C11 C12 -69.9(3) . . . . ?
N1 C11 C12 C13 -100.4(2) . . . . ?
C10 C11 C12 C13 139.3(2) . . . . ?
N1 C11 C12 C17 81.6(3) . . . . ?
C10 C11 C12 C17 -38.8(3) . . . . ?
C17 C12 C13 C14 -0.6(3) . . . . ?
C11 C12 C13 C14 -178.7(2) . . . . ?
C12 C13 C14 C15 -1.6(4) . . . . ?
C13 C14 C15 C16 1.7(4) . . . . ?
C14 C15 C16 C17 0.4(4) . . . . ?
C15 C16 C17 C12 -2.6(4) . . . . ?
C13 C12 C17 C16 2.7(3) . . . . ?
C11 C12 C17 C16 -179.2(2) . . . . ?
C10 C3 C2 C18 127.3(3) . . . . ?
C4 C3 C2 C18 -63.2(4) . . . . ?
C2' C3 C2 C18 37.5(10) . . . . ?
C10 C3 C2 C1 3.2(4) . . . . ?
C4 C3 C2 C1 172.7(2) . . . . ?
C2' C3 C2 C1 -86.6(11) . . . . ?
N1 C1 C2 C3 22.6(4) . . . . ?
C2' C1 C2 C3 86.5(11) . . . . ?
N1 C1 C2 C18 -100.0(3) . . . . ?
C2' C1 C2 C18 -36.1(10) . . . . ?
C3 C2 C18 C19 134.3(4) . . . . ?
C1 C2 C18 C19 -103.1(4) . . . . ?
C10 C3 C2' C18' -152.5(5) . . . . ?
C4 C3 C2' C18' 48.1(8) . . . . ?
C2 C3 C2' C18' -48.9(9) . . . . ?
C10 C3 C2' C1 -37.7(6) . . . . ?
C4 C3 C2' C1 162.9(3) . . . . ?
C2 C3 C2' C1 65.9(10) . . . . ?
N1 C1 C2' C18' 175.7(5) . . . . ?
C2 C1 C2' C18' 51.8(9) . . . . ?
N1 C1 C2' C3 58.3(5) . . . . ?
C2 C1 C2' C3 -65.5(10) . . . . ?
C3 C2' C18' C19' -130.4(10) . . . . ?
C1 C2' C18' C19' 118.4(10) . . . . ?
O2 S1 C20 C25 171.40(18) . . . . ?
O1 S1 C20 C25 42.0(2) . . . . ?
N1 S1 C20 C25 -73.2(2) . . . . ?
O2 S1 C20 C21 -10.3(2) . . . . ?
O1 S1 C20 C21 -139.70(18) . . . . ?
N1 S1 C20 C21 105.12(19) . . . . ?
C25 C20 C21 C22 -0.4(3) . . . . ?
S1 C20 C21 C22 -178.65(18) . . . . ?
C20 C21 C22 C23 0.6(4) . . . . ?
C21 C22 C23 C24 -0.5(4) . . . . ?
C21 C22 C23 C26 -178.8(2) . . . . ?
C22 C23 C24 C25 0.3(4) . . . . ?
C26 C23 C24 C25 178.6(2) . . . . ?
C23 C24 C25 C20 -0.1(4) . . . . ?
C21 C20 C25 C24 0.2(3) . . . . ?
S1 C20 C25 C24 178.43(18) . . . . ?

_diffrn_measured_fraction_theta_max 0.999
_diffrn_reflns_theta_full        27.00
_diffrn_measured_fraction_theta_full 0.999
_refine_diff_density_max         0.347
_refine_diff_density_min         -0.392
_refine_diff_density_rms         0.052
